# Supplementary material for: Transcriptome analysis of Crossostephium chinensis provides insight into the molecular basis of salinity stress responses
Source: PLoS One. 2017 Nov 13;12(11):e0187124. doi: 10.1371/journal.pone.0187124 (PMC5683599; doi:10.1371/journal.pone.0187124)
Supplement: S1 Table — (XLSX) [file pone.0187124.s001.xlsx]

## Sheet: Sheet1
S1 Primers for qRT-PCR
Gene ID	Gene name	Forward primer sequence （5'~3'）	Reverse primer sequence （5'~3'）	Size (bp)
c33036_g1	NAC domain-containing protein 55	GAGTGTTAGTAGCACCACAGAC	TGATGGGCTGAAATGGAGTAAT	101
c30247_g1	PDH2	ACGACGAGCAGAAGAGAATAAAG	GCCGAGTTTCGGTATCTACTAAC	128
c31403_g1	nitric oxide-associated protein 1	CCAAGAAGCTGCCATTGAAATC	TTACTGCCGAGGAGCTTAGA	102
c44415_g1	CBL-interacting protein kinase 09	GACCTTCTTCGTCACTCTCTTC	GTGGTTCTCGTTGGTGATTTG	119
c40465_g1	plasma membrane H+-ATPase	CCAAAGGAGTAGATGCCGATAC	CAGCCAGCATACCCACTATT	102
c47164_g1	MYB1	AGCCGGCCTATCATATCTCT	CAAGGCGACCTTCCCATATT	93
c27773_g1	Late embryogenesis abundant (LEA) hydroxyproline-rich glycoprotein family	CACTCATGTCAGGTGCTTCA	TCGCATCCAACACCATCTC	112
c31882_g1	Protein Fe superoxide dismutase 1	GTGGGAAACAGTGAGTTCTAGG	CGGTTCTATCGTGTCCAAGTC	109
c49195_g3	putative peroxidase	GCCCAACACACCATCATTTG	CCTTCTCATCCGCCTTCATT	115
c48016_g1	putative aquaporin PIP1-5	TCATTGACCAGGGCGTTATAC	GTTTGCACCACCACCATTTAG	120
c40570_g2	Sodium transporter HKT1	GGAGCCGAGAAATCCTAGTTATC	GAGAACACCTCCATCTCAACTG	108
c49840_g1	Sodium/hydrogen exchanger 7	GAGAACGTATCCACCCACATAC	GCAGCTTGCACACCATTTAG	103
c36333_g1	Na+/H+ antiporter	GGGTATCACGCTCATATCCTTG	GGTATGGCCTTCCTTGGTAAA	97
c38704_g2	elongation factor 1-alpha, partial	TATCGCCTTGTGGAAGTTTGA	CAGCCTGAGATGTTCCAGTAAT	107
