# Supplementary material for: Transcriptome analysis of Crossostephium chinensis provides insight into the molecular basis of salinity stress responses
Source: PLoS One. 2017 Nov 13;12(11):e0187124. doi: 10.1371/journal.pone.0187124 (PMC5683599; doi:10.1371/journal.pone.0187124)
Supplement: S3 Table — (XLSX) [file pone.0187124.s003.xlsx]

## Sheet: KEGG enrichment-padj<0.05
S3 DEGs enriched in KEGG pathway
KEGG pathway	ID	DEG number/ontology percent
		ST3 vs ST0	ST9 vs ST3	ST9 vs ST0
Photosynthesis - antenna proteins	ko00196	13/21.67%	23/38.33%	29/48.33%
Carotenoid biosynthesis	ko00906	11/29.73%	20/54.05%	25/67.57%
Circadian rhythm - plant	ko04712	11/14.10%	18/23.08%	21/26.92%
Phenylalanine metabolism	ko00360	12/5.50%	30/13.76%	48/22.02%
Antigen processing and presentation	ko04612	24/8.03%	37/12.37%
Estrogen signaling pathway	ko04915	26/6.19%	37/8.81%
Type I diabetes mellitus	ko04940	8/10.26%	11/14.10%
Measles	ko05162	17/4.29%	45/11.36%
Protein processing in endoplasmic reticulum	ko04141	39/3.91%
NOD-like receptor signaling pathway	ko04621	10/6.94%
Biosynthesis of amino acids	ko01230	28/3.52%
Terpenoid backbone biosynthesis	ko00900	10/5.95%
Diterpenoid biosynthesis	ko00904	4/13.33%
Legionellosis	ko05134	27/9.25%
Plant hormone signal transduction	ko04075	24/7.25%		89/26.89%
Starch and sucrose metabolism	ko00500	25/4.14%		82/13.58%
Monoterpenoid biosynthesis	ko00902	4/15.38%		8/30.77%
Brassinosteroid biosynthesis	ko00905	3/21.43%		8/57.14%
Phenylpropanoid biosynthesis	ko00940		41/14.14%	63/21.72%
Carbon metabolism	ko01200		87/9.69%	105/11.69%
Biosynthesis of amino acids	ko01230		78/9.80%	97/12.19%
Plant-pathogen interaction	ko04626		44/12.15%	61/16.85%
Carbon fixation in photosynthetic organisms	ko00710		33/13.81%	39/16.32%
Tuberculosis	ko05152		50/9.38%	59/11.07%
Tropane, piperidine and pyridine alkaloid biosynthesis	ko00960		11/21.15%	15/28.85%
Cysteine and methionine metabolism	ko00270		30/10.71%	48/17.14%
Isoquinoline alkaloid biosynthesis	ko00950		12/17.65%	14/20.59%
Ubiquinone and other terpenoid-quinone biosynthesis	ko00130		14/15.56%	24/26.67%
Terpenoid backbone biosynthesis	ko00900		20/11.90%	24/14.29%
Sulfur metabolism	ko00920		12/15.58%	16/20.78%
Flavonoid biosynthesis	ko00941		11/16.42%	20/29.85%
Arginine and proline metabolism	ko00330		28/10.00%	37/13.21%
Novobiocin biosynthesis	ko00401		5/31.25%	7/43.75%
Glycerophospholipid metabolism	ko00564		32/9.22%	43/12.39%
Galactose metabolism	ko00052		26/9.81%	33/12.45%
Plant hormone signal transduction	ko04075		69/20.85%
Starch and sucrose metabolism	ko00500		70/11.59%
Legionellosis	ko05134		32/10.96%
2-Oxocarboxylic acid metabolism	ko01210		24/12.18%
Toxoplasmosis	ko05145		45/9.22%
Glyoxylate and dicarboxylate metabolism	ko00630		23/11.62%
Influenza A	ko05164		51/8.70%
Circadian rhythm - fly	ko04711		8/20.00%
Glycine, serine and threonine metabolism	ko00260		30/9.68%
Glycolysis / Gluconeogenesis	ko00010		41/8.78%
Ether lipid metabolism	ko00565		14/13.08%
Pertussis	ko05133		26/9.77%
Ribosome	ko03010		78/7.46%
Porphyrin and chlorophyll metabolism	ko00860		21/10.34%
Stilbenoid, diarylheptanoid and gingerol biosynthesis	ko00945			17/32.08%
Phenylalanine, tyrosine and tryptophan biosynthesis	ko00400			22/22.00%
Pyruvate metabolism	ko00620			41/13.23%
alpha-Linolenic acid metabolism	ko00592			21/16.41%
Amino sugar and nucleotide sugar metabolism	ko00520			47/11.75%
Porphyrin and chlorophyll metabolism	ko00860			27/13.30%
Regulation of autophagy	ko04140			16/16.16%
padj < 0.05

## Sheet: ST3vsST0
ST3vsST0.DEG_KEGG_pathway_enric
#Term	Database	ID	Input number	Background number	P-Value	Corrected P-Value
Legionellosis	KEGG PATHWAY	ko05134	27	292	5.9784e-11	1.5783e-08
Photosynthesis - antenna proteins	KEGG PATHWAY	ko00196	13	60	7.01613e-10	7.37722e-08
Carotenoid biosynthesis	KEGG PATHWAY	ko00906	11	37	8.3832e-10	7.37722e-08
Antigen processing and presentation	KEGG PATHWAY	ko04612	24	299	8.91133e-09	5.88148e-07
Plant hormone signal transduction	KEGG PATHWAY	ko04075	24	331	5.38074e-08	2.84103e-06
Estrogen signaling pathway	KEGG PATHWAY	ko04915	26	420	2.82043e-07	1.24099e-05
Circadian rhythm - plant	KEGG PATHWAY	ko04712	11	78	6.87126e-07	2.59145e-05
Protein processing in endoplasmic reticulum	KEGG PATHWAY	ko04141	39	997	2.23378e-05	0.000737148
Type I diabetes mellitus	KEGG PATHWAY	ko04940	8	78	0.000176693	0.00518298
Starch and sucrose metabolism	KEGG PATHWAY	ko00500	25	604	0.000280343	0.00740106
NOD-like receptor signaling pathway	KEGG PATHWAY	ko04621	10	144	0.000552606	0.0132625
Phenylalanine metabolism	KEGG PATHWAY	ko00360	12	218	0.00113964	0.0250721
Biosynthesis of amino acids	KEGG PATHWAY	ko01230	28	796	0.0014189	0.0288146
Terpenoid backbone biosynthesis	KEGG PATHWAY	ko00900	10	168	0.00166351	0.030225
Measles	KEGG PATHWAY	ko05162	17	396	0.00171733	0.030225
Monoterpenoid biosynthesis	KEGG PATHWAY	ko00902	4	26	0.00204118	0.0336795
Diterpenoid biosynthesis	KEGG PATHWAY	ko00904	4	30	0.00326152	0.0493481
Brassinosteroid biosynthesis	KEGG PATHWAY	ko00905	3	14	0.00336464	0.0493481

## Sheet: ST9vsST3
ST9vsST3.DEG_KEGG_pathway_enric
#Term	Database	ID	Input number	Background number	P-Value	Corrected P-Value
Plant hormone signal transduction	KEGG PATHWAY	ko04075	69	331	1.24299e-18	3.76626e-16
Carotenoid biosynthesis	KEGG PATHWAY	ko00906	20	37	3.08452e-12	4.67304e-10
Photosynthesis - antenna proteins	KEGG PATHWAY	ko00196	23	60	1.96072e-11	1.98033e-09
Starch and sucrose metabolism	KEGG PATHWAY	ko00500	70	604	2.82572e-08	2.14049e-06
Phenylpropanoid biosynthesis	KEGG PATHWAY	ko00940	41	290	2.22875e-07	1.35062e-05
Carbon metabolism	KEGG PATHWAY	ko01200	87	898	9.20317e-07	4.6476e-05
Circadian rhythm - plant	KEGG PATHWAY	ko04712	18	78	1.7762e-06	7.6884e-05
Biosynthesis of amino acids	KEGG PATHWAY	ko01230	78	796	2.2254e-06	8.42871e-05
Plant-pathogen interaction	KEGG PATHWAY	ko04626	44	362	3.23868e-06	0.000109035
Carbon fixation in photosynthetic organisms	KEGG PATHWAY	ko00710	33	239	5.00915e-06	0.000151777
Measles	KEGG PATHWAY	ko05162	45	396	1.19846e-05	0.000324142
Antigen processing and presentation	KEGG PATHWAY	ko04612	37	299	1.31154e-05	0.000324142
Phenylalanine metabolism	KEGG PATHWAY	ko00360	30	218	1.39071e-05	0.000324142
Tuberculosis	KEGG PATHWAY	ko05152	50	533	0.000338898	0.006808
Tropane, piperidine and pyridine alkaloid biosynthesis	KEGG PATHWAY	ko00960	11	52	0.00033982	0.006808
Legionellosis	KEGG PATHWAY	ko05134	32	292	0.000359498	0.006808
2-Oxocarboxylic acid metabolism	KEGG PATHWAY	ko01210	24	197	0.000487608	0.0086909
Cysteine and methionine metabolism	KEGG PATHWAY	ko00270	30	280	0.000749944	0.012462
Isoquinoline alkaloid biosynthesis	KEGG PATHWAY	ko00950	12	68	0.000781445	0.012462
Toxoplasmosis	KEGG PATHWAY	ko05145	45	488	0.000893394	0.0130242
Ubiquinone and other terpenoid-quinone biosynthesis	KEGG PATHWAY	ko00130	14	90	0.000902669	0.0130242
Glyoxylate and dicarboxylate metabolism	KEGG PATHWAY	ko00630	23	198	0.0011281	0.0155369
Influenza A	KEGG PATHWAY	ko05164	51	586	0.00137358	0.0180955
Terpenoid backbone biosynthesis	KEGG PATHWAY	ko00900	20	168	0.00176147	0.0222386
Sulfur metabolism	KEGG PATHWAY	ko00920	12	77	0.00201294	0.0243968
Flavonoid biosynthesis	KEGG PATHWAY	ko00941	11	67	0.00212132	0.0247215
Arginine and proline metabolism	KEGG PATHWAY	ko00330	28	280	0.00274763	0.0308346
Circadian rhythm - fly	KEGG PATHWAY	ko04711	8	40	0.0029078	0.0314666
Glycine, serine and threonine metabolism	KEGG PATHWAY	ko00260	30	310	0.00310272	0.032418
Glycolysis / Gluconeogenesis	KEGG PATHWAY	ko00010	41	467	0.00329054	0.0332345
Novobiocin biosynthesis	KEGG PATHWAY	ko00401	5	16	0.00365754	0.0357495
Ether lipid metabolism	KEGG PATHWAY	ko00565	14	107	0.00382471	0.0362152
Glycerophospholipid metabolism	KEGG PATHWAY	ko00564	32	347	0.00450429	0.0408037
Galactose metabolism	KEGG PATHWAY	ko00052	26	265	0.00476239	0.0408037
Estrogen signaling pathway	KEGG PATHWAY	ko04915	37	420	0.00477774	0.0408037
Pertussis	KEGG PATHWAY	ko05133	26	266	0.00497817	0.0408037
Ribosome	KEGG PATHWAY	ko03010	78	1045	0.00498263	0.0408037
Type I diabetes mellitus	KEGG PATHWAY	ko04940	11	78	0.00596121	0.0475328
Porphyrin and chlorophyll metabolism	KEGG PATHWAY	ko00860	21	203	0.00614222	0.0477203

## Sheet: ST9vsST0
ST9vsST0.DEG_KEGG_pathway_enric
#Term	Database	ID	Input number	Background number	P-Value	Corrected P-Value
Plant hormone signal transduction	KEGG PATHWAY	ko04075	89	331	8.34799e-22	2.58788e-19
Carotenoid biosynthesis	KEGG PATHWAY	ko00906	25	37	8.0876e-14	1.25358e-11
Photosynthesis - antenna proteins	KEGG PATHWAY	ko00196	29	60	5.45346e-13	5.63524e-11
Phenylpropanoid biosynthesis	KEGG PATHWAY	ko00940	63	290	2.49101e-12	1.93053e-10
Phenylalanine metabolism	KEGG PATHWAY	ko00360	48	218	6.36741e-10	3.9478e-08
Plant-pathogen interaction	KEGG PATHWAY	ko04626	61	362	2.99378e-08	1.54679e-06
Cysteine and methionine metabolism	KEGG PATHWAY	ko00270	48	280	5.38955e-07	2.28999e-05
Ubiquinone and other terpenoid-quinone biosynthesis	KEGG PATHWAY	ko00130	24	90	6.45648e-07	2.28999e-05
Starch and sucrose metabolism	KEGG PATHWAY	ko00500	82	604	6.64835e-07	2.28999e-05
Flavonoid biosynthesis	KEGG PATHWAY	ko00941	20	67	1.26207e-06	3.9124e-05
Circadian rhythm - plant	KEGG PATHWAY	ko04712	21	78	2.77683e-06	7.8256e-05
Stilbenoid, diarylheptanoid and gingerol biosynthesis	KEGG PATHWAY	ko00945	17	53	3.4825e-06	8.99645e-05
Biosynthesis of amino acids	KEGG PATHWAY	ko01230	97	796	4.82733e-06	0.000115113
Carbon metabolism	KEGG PATHWAY	ko01200	105	898	1.00714e-05	0.000223009
Carbon fixation in photosynthetic organisms	KEGG PATHWAY	ko00710	39	239	1.60273e-05	0.000331231
Phenylalanine, tyrosine and tryptophan biosynthesis	KEGG PATHWAY	ko00400	22	100	2.53157e-05	0.000490492
Tropane, piperidine and pyridine alkaloid biosynthesis	KEGG PATHWAY	ko00960	15	52	3.63733e-05	0.000663277
Brassinosteroid biosynthesis	KEGG PATHWAY	ko00905	8	14	6.24112e-05	0.00107486
Sulfur metabolism	KEGG PATHWAY	ko00920	16	77	0.000529296	0.00863589
Pyruvate metabolism	KEGG PATHWAY	ko00620	41	310	0.000580436	0.00899676
Novobiocin biosynthesis	KEGG PATHWAY	ko00401	7	16	0.000631895	0.00932797
Arginine and proline metabolism	KEGG PATHWAY	ko00330	37	280	0.00105442	0.0148577
Isoquinoline alkaloid biosynthesis	KEGG PATHWAY	ko00950	14	68	0.00124192	0.0160621
alpha-Linolenic acid metabolism	KEGG PATHWAY	ko00592	21	128	0.00124352	0.0160621
Glycerophospholipid metabolism	KEGG PATHWAY	ko00564	43	347	0.00139143	0.0172538
Monoterpenoid biosynthesis	KEGG PATHWAY	ko00902	8	26	0.00169727	0.0202367
Amino sugar and nucleotide sugar metabolism	KEGG PATHWAY	ko00520	47	400	0.00227575	0.026129
Tuberculosis	KEGG PATHWAY	ko05152	59	533	0.00243902	0.0270035
Terpenoid backbone biosynthesis	KEGG PATHWAY	ko00900	24	168	0.00306323	0.0327449
Porphyrin and chlorophyll metabolism	KEGG PATHWAY	ko00860	27	203	0.00426447	0.0433415
Galactose metabolism	KEGG PATHWAY	ko00052	33	265	0.00433415	0.0433415
Regulation of autophagy	KEGG PATHWAY	ko04140	16	99	0.00506531	0.0490702
