# Supplementary material for: Transcriptome analysis of Crossostephium chinensis provides insight into the molecular basis of salinity stress responses
Source: PLoS One. 2017 Nov 13;12(11):e0187124. doi: 10.1371/journal.pone.0187124 (PMC5683599; doi:10.1371/journal.pone.0187124)
Supplement: S4 Table — (XLSX) [file pone.0187124.s004.xlsx]

## Sheet: Sheet1
Differentially analysis of genes involved in ABA signaling pathway
gene_id	Gene Length	NR ID	NR Description	Swissprot ID	Swissprot Description	ST3 vs ST0			ST9 vs ST3			ST9 vs ST0
						Regulation	log2ratio	q value	Regulation	log2ratio	q value	Regulation	log2ratio	q value
PP2C
c38112_g2	1866	XP_002510883.1	protein phosphatase 2c, putative [Ricinus communis]>gi|223549998|gb|EEF51485.1| protein phosphatase 2c, putative [Ricinus communis]	Q9FLI3	Probable protein phosphatase 2C 75 OS=Arabidopsis thaliana GN=AHG1 PE=2 SV=1	FALSE	0.47932	1	DOWN	-5.5855	2.5575e-25	DOWN	-5.1302	1.5257e-38
c45583_g1	2260	XP_007016312.1	Highly ABA-induced PP2C gene 2 isoform 2 [Theobroma cacao]>gi|508786675|gb|EOY33931.1| Highly ABA-induced PP2C gene 2 isoform 2 [Theobroma cacao]	Q9LNW3	Protein phosphatase 2C 3 OS=Arabidopsis thaliana GN=AIP1 PE=1 SV=1	FALSE	-0.5659	0.13567	DOWN	-2.2983	3.7439e-15	DOWN	-2.8861	8.9539e-44
c43281_g4	2414	XP_007202122.1	hypothetical protein PRUPE_ppa006926mg [Prunus persica]>gi|462397653|gb|EMJ03321.1| hypothetical protein PRUPE_ppa006926mg [Prunus persica]	P49597	Protein phosphatase 2C 56 OS=Arabidopsis thaliana GN=ABI1 PE=1 SV=2	FALSE	-0.10085	1	DOWN	-3.6761	2.8081e-11	DOWN	-3.8049	4.6115e-07
c49625_g5	2110	AFL56268.1	ABI1-like protein [Cirsium arvense]	Q9LNP9	Protein phosphatase 2C 7 OS=Arabidopsis thaliana GN=HAB2 PE=2 SV=2	FALSE	0.19352	1	FALSE	0.8285	0.30574	UP	0.99665	0.047145
c30897_g1	1151	CBI20679.3	unnamed protein product [Vitis vinifera]	Q9CAJ0	Protein phosphatase 2C 16 OS=Arabidopsis thaliana GN=HAB1 PE=1 SV=1	FALSE	-0.44804	0.55815	DOWN	-1.9815	1.1231e-14	DOWN	-2.4544	3.8147e-27
c47960_g1	3750	AFL56268.1	ABI1-like protein [Cirsium arvense]	Q9CAJ0	Protein phosphatase 2C 16 OS=Arabidopsis thaliana GN=HAB1 PE=1 SV=1	FALSE	-0.062716	1	DOWN	-0.71426	0.0096825	DOWN	-0.79976	0.00040556
c42899_g1	2217	AHA43410.1	ABA-induced PP2C [Solanum nigrum]	Q9LNW3	Protein phosphatase 2C 3 OS=Arabidopsis thaliana GN=AIP1 PE=1 SV=1	FALSE	-0.11307	1	DOWN	-2.0324	3.6822e-05	DOWN	-2.1687	9.5926e-16
c43273_g1	2051	XP_009601902.1	PREDICTED: probable protein phosphatase 2C 53 isoform X1 [Nicotiana tomentosiformis]	Q6L4R7	Probable protein phosphatase 2C 53 OS=Oryza sativa subsp. japonica GN=Os05g0592800 PE=2 SV=1	FALSE	-0.37033	0.79794	DOWN	-2.0301	1.0991e-18	DOWN	-2.4238	1.7526e-32
c46438_g1	1667	XP_004239911.1	PREDICTED: protein phosphatase 2C 37-like [Solanum lycopersicum]	Q9LNW3	Protein phosphatase 2C 3 OS=Arabidopsis thaliana GN=AIP1 PE=1 SV=1	FALSE	-0.52799	0.17818	DOWN	-0.81525	0.0013412	DOWN	-1.3684	7.2562e-12
c37504_g1	2907	AFL56268.1	ABI1-like protein [Cirsium arvense]	Q9LNP9	Protein phosphatase 2C 7 OS=Arabidopsis thaliana GN=HAB2 PE=2 SV=2	FALSE	0.018529	1	DOWN	-0.89988	0.00028225	DOWN	-0.90407	3.6429e-05
c43281_g1	1828	XP_009352549.1	PREDICTED: protein phosphatase 2C 56-like [Pyrus x bretschneideri]	P49597	Protein phosphatase 2C 56 OS=Arabidopsis thaliana GN=ABI1 PE=1 SV=2	FALSE	-0.25888	1	DOWN	-3.0256	4.4039e-13	DOWN	-3.3029	6.7587e-54
c35373_g1	2675	XP_006421789.1	hypothetical protein CICLE_v10004981mg [Citrus clementina]>gi|557523662|gb|ESR35029.1| hypothetical protein CICLE_v10004981mg [Citrus clementina]	Q9FLI3	Probable protein phosphatase 2C 75 OS=Arabidopsis thaliana GN=AHG1 PE=2 SV=1	FALSE	0.038817	1	DOWN	-2.8437	8.2319e-18	DOWN	-2.8192	1.6709e-19
c37459_g1	1742	EXB65289.1	Protein phosphatase 2C 37 [Morus notabilis]	P49598	Protein phosphatase 2C 37 OS=Arabidopsis thaliana GN=PP2CA PE=1 SV=1	DOWN	-0.67513	0.024699	DOWN	-0.84715	0.00061684	DOWN	-1.5481	5.3935e-15
PYL
c34187_g1	894	XP_002280361.1	PREDICTED: abscisic acid receptor PYR1-like [Vitis vinifera]	O49686	Abscisic acid receptor PYR1 OS=Arabidopsis thaliana GN=PYR1 PE=1 SV=1	FALSE	-0.55544	0.1975	DOWN	-1.4323	5.6011e-09	DOWN	-2.0107	1.5086e-17
c46139_g4	1178	XP_002302624.1	hypothetical protein POPTR_0002s17070g [Populus trichocarpa]>gi|222844350|gb|EEE81897.1| hypothetical protein POPTR_0002s17070g [Populus trichocarpa]	Q84MC7	Abscisic acid receptor PYL9 OS=Arabidopsis thaliana GN=PYL9 PE=1 SV=1	FALSE	-0.57564	0.071307	DOWN	-2.6275	2.242e-31	DOWN	-3.2286	1.043e-56
c34187_g2	1104	NP_001284559.1	abscisic acid receptor PYL1-like [Solanum tuberosum]>gi|657511001|gb|AID52824.1| abscisic acid receptor PYL1 [Solanum tuberosum]	O49686	Abscisic acid receptor PYR1 OS=Arabidopsis thaliana GN=PYR1 PE=1 SV=1	FALSE	-0.80151	0.13894	FALSE	-0.60767	0.68282	DOWN	-1.4371	1.3751e-05
c28878_g1	1835	KCW89183.1	hypothetical protein EUGRSUZ_A01495 [Eucalyptus grandis]	Q9FGM1	Abscisic acid receptor PYL8 OS=Arabidopsis thaliana GN=PYL8 PE=1 SV=1	FALSE	-0.079055	1	UP	1.5096	3.0008e-09	UP	1.4091	1.123e-10
c44367_g1	2566	XP_004252608.1	PREDICTED: abscisic acid receptor PYL9-like isoform 1 [Solanum lycopersicum]>gi|460414505|ref|XP_004252609.1| PREDICTED: abscisic acid receptor PYL9-like isoform 2 [Solanum lycopersicum]	Q84MC7	Abscisic acid receptor PYL9 OS=Arabidopsis thaliana GN=PYL9 PE=1 SV=1	FALSE	-0.0038818	1	FALSE	-0.5839	0.086961	DOWN	-0.61103	0.01851
SNRK2
c23822_g1	762	XP_002309964.1	serine/threonine protein kinase [Populus trichocarpa]>gi|222852867|gb|EEE90414.1| serine/threonine protein kinase [Populus trichocarpa]	Q75V57	Serine/threonine-protein kinase SAPK9 OS=Oryza sativa subsp. japonica GN=SAPK9 PE=2 SV=1	FALSE	-0.78084	0.14146	FALSE	-0.29943	1	DOWN	-1.1015	0.0016369
c44636_g1	2570	DAA46335.1	TPA: putative snRK/SAPK family protein kinase [Zea mays]	P0C5D6	Serine/threonine-protein kinase SAPK3 OS=Oryza sativa subsp. japonica GN=SAPK3 PE=1 SV=1	UP	1.6731	3.9687e-09	UP	0.82284	0.0018314	UP	2.4746	2.5843e-37
c41615_g1	2542	XP_009591903.1	PREDICTED: serine/threonine-protein kinase SRK2I-like [Nicotiana tomentosiformis]	Q940H6	Serine/threonine-protein kinase SRK2E OS=Arabidopsis thaliana GN=SRK2E PE=1 SV=1	FALSE	0.40466	1	UP	5.364	6.807e-101	UP	5.7446	4.0589e-138
c38128_g1	729	BAG92232.1	unnamed protein product [Oryza sativa Japonica Group]	Q0D4J7	Serine/threonine-protein kinase SAPK2 OS=Oryza sativa subsp. japonica GN=SAPK2 PE=1 SV=1	FALSE	-0.66198	0.22787	FALSE	-0.50503	0.66792	DOWN	-1.1872	0.00011686
c47528_g6	2306	XP_004505181.1	PREDICTED: serine/threonine-protein kinase SRK2E-like [Cicer arietinum]	Q940H6	Serine/threonine-protein kinase SRK2E OS=Arabidopsis thaliana GN=SRK2E PE=1 SV=1	FALSE	-0.26582	1	FALSE	-0.41162	0.39089	DOWN	-0.70173	0.0023722
c26712_g1	1115	XP_008804778.1	PREDICTED: serine/threonine-protein kinase SAPK2 isoform X1 [Phoenix dactylifera]	Q0D4J7	Serine/threonine-protein kinase SAPK2 OS=Oryza sativa subsp. japonica GN=SAPK2 PE=1 SV=1	FALSE	0.41837	0.68898	DOWN	-0.69892	0.033359	FALSE	-0.3034	0.99152
ABF
c34167_g1	2126	AHD24943.1	ABRE binding factor [Nicotiana tabacum]	Q9M7Q4	ABSCISIC ACID-INSENSITIVE 5-like protein 5 OS=Arabidopsis thaliana GN=ABF2 PE=1 SV=1	UP	0.73901	0.010851	DOWN	-0.8084	0.0047046	FALSE	-0.091884	1
c20590_g1	1712	AAC49759.1	Dc3 promoter-binding factor-1 [Helianthus annuus]	Q9SJN0	Protein ABSCISIC ACID-INSENSITIVE 5 OS=Arabidopsis thaliana GN=ABI5 PE=1 SV=1	FALSE	-0.43788	1	FALSE	-4.0832	0.064481	DOWN	-4.5311	0.0043498
c17135_g1	1303	EYU18526.1	hypothetical protein MIMGU_mgv1a013542mg [Erythranthe guttata]	P42777	G-box-binding factor 4 OS=Arabidopsis thaliana GN=GBF4 PE=1 SV=1	FALSE	-0.35578	1	UP	1.1584	0.00043347	UP	0.77982	0.0085107
