# Supplementary material for: Transcriptome analysis of Crossostephium chinensis provides insight into the molecular basis of salinity stress responses
Source: PLoS One. 2017 Nov 13;12(11):e0187124. doi: 10.1371/journal.pone.0187124 (PMC5683599; doi:10.1371/journal.pone.0187124)
Supplement: S5 Table — (XLSX) [file pone.0187124.s005.xlsx]

## Sheet: Sheet1
Differentially analysis of genes involved in calcium related pathways
gene_id	Gene Length	NR ID	NR Description	Swissprot ID	Swissprot Description	ST3 vs ST0			ST9 vs ST3			ST9 vs ST0
						Regulation	log2ratio	q value	Regulation	log2ratio	q value	Regulation	log2ratio	q value
CALM
c116061_g1	755	XP_009339141.1	PREDICTED: probable calcium-binding protein CML47 [Pyrus x bretschneideri]	Q9MBG5	Probable calcium-binding protein CML30 OS=Arabidopsis thaliana GN=CML30 PE=2 SV=1	FALSE	0.96644	1	DOWN	-2.9897	0.03207	FALSE	-2.0524	0.63951
c23966_g1	1372	XP_003632228.1	PREDICTED: calmodulin-related protein isoform 2 [Vitis vinifera]	P62201	Calmodulin OS=Lilium longiflorum PE=2 SV=2	FALSE	-0.62473	0.33403	FALSE	-0.67755	0.072149	DOWN	-1.3254	5.63e-09
c27275_g1	700	EYU29676.1	hypothetical protein MIMGU_mgv1a027108mg [Erythranthe guttata]	P14533	Squidulin OS=Doryteuthis pealeii PE=1 SV=1	FALSE	-0.95089	0.22713	DOWN	-4.1009	3.96e-10	DOWN	-5.0739	1.12e-23
c40863_g1	2975	XP_004961666.1	PREDICTED: calmodulin-2-like isoform X2 [Setaria italica]	Q7DMP0	Calmodulin-2/4 (Fragment) OS=Solanum tuberosum GN=PCM2 PE=2 SV=1	FALSE	0.23835	1	DOWN	-1.2345	0.0011929	DOWN	-1.0169	0.0044144
c41350_g1	856	AAW02790.1	calmodulin 2 [Codonopsis lanceolata]	P27163	Calmodulin-2 OS=Petunia hybrida GN=CAM72 PE=2 SV=2	FALSE	-0.39932	1	FALSE	-0.38978	0.46069	DOWN	-0.81217	0.0041903
c44359_g1	581	XP_007017255.1	Calcium-binding EF-hand family protein, putative [Theobroma cacao]>gi|508722583|gb|EOY14480.1| Calcium-binding EF-hand family protein, putative [Theobroma cacao]	Q8RZB5	Probable calcium-binding protein CML10 OS=Oryza sativa subsp. japonica GN=CML10 PE=2 SV=1	DOWN	-1.6894	0.00014728	FALSE	1.8041	0.25001	FALSE	0.088527	1
c46365_g1	795	NP_850097.1	calmodulin 5 [Arabidopsis thaliana]>gi|330252831|gb|AEC07925.1| calmodulin 5 [Arabidopsis thaliana]	P47947	Troponin C, isoform 1 OS=Drosophila melanogaster GN=TpnC41C PE=2 SV=2	FALSE	-1.6165	1	UP	2.8856	0.021742	FALSE	1.2475	0.4984
c33762_g1	695	XP_007017255.1	Calcium-binding EF-hand family protein, putative [Theobroma cacao]>gi|508722583|gb|EOY14480.1| Calcium-binding EF-hand family protein, putative [Theobroma cacao]	Q9M8U1	Probable calcium-binding protein CML18 OS=Arabidopsis thaliana GN=CML18 PE=1 SV=1	DOWN	-2.7758	0.00020255	UP	3.0327	1.72e-06	FALSE	0.23072	1
CML
c38734_g1	1069	XP_009628802.1	PREDICTED: probable calcium-binding protein CML18 [Nicotiana tomentosiformis]	P25070	Calcium-binding protein CML24 OS=Arabidopsis thaliana GN=CML24 PE=2 SV=2	FALSE	-0.35268	1	DOWN	-1.8601	0.013009	DOWN	-2.2333	6.9115e-24
c40230_g1	1194	CBI30075.3	unnamed protein product [Vitis vinifera]	Q9SS31	Probable calcium-binding protein CML36 OS=Arabidopsis thaliana GN=CML36 PE=2 SV=1	FALSE	0.55197	1	DOWN	-1.7628	0.0029132	DOWN	-1.2322	0.00071572
c41158_g1	899	AAY17313.1	polcalcin [Artemisia vulgaris]	Q94AZ4	Probable calcium-binding protein CML13 OS=Arabidopsis thaliana GN=CML13 PE=2 SV=1	FALSE	-0.38408	1	FALSE	-0.23465	1	DOWN	-0.64266	0.041519
c41344_g1	767	XP_004235822.1	PREDICTED: calcium-binding allergen Ole e 8-like [Solanum lycopersicum]	Q9M7R0	Calcium-binding allergen Ole e 8 OS=Olea europaea PE=1 SV=1	FALSE	0.018198	1	DOWN	-1.4744	0.0013779	DOWN	-1.4766	1.5108e-09
c45709_g1	1149	XP_006584629.1	PREDICTED: uncharacterized protein LOC100820628 isoform X1 [Glycine max]>gi|571469174|ref|XP_006584630.1| PREDICTED: uncharacterized protein LOC100820628 isoform X2 [Glycine max]	Q52K82	Probable calcium-binding protein CML21 OS=Arabidopsis thaliana GN=CML21 PE=2 SV=1	FALSE	-0.064071	1	FALSE	-2.1807	0.085424	DOWN	-2.2579	0.047498
c47026_g2	1665	XP_007047234.1	Calcium-binding EF-hand family protein, putative [Theobroma cacao]>gi|508699495|gb|EOX91391.1| Calcium-binding EF-hand family protein, putative [Theobroma cacao]	Q9ZQE6	Calmodulin-like protein 1 OS=Arabidopsis thaliana GN=CML1 PE=2 SV=1	FALSE	-0.23413	1	DOWN	-1.0548	0.021927	DOWN	-1.3119	6.2392e-07
c49156_g3	1125	XP_004173217.1	PREDICTED: probable calcium-binding protein CML15-like [Cucumis sativus]	Q9FZ75	Probable calcium-binding protein CML15 OS=Arabidopsis thaliana GN=CML15 PE=2 SV=1	FALSE	-0.42633	1	DOWN	-5.3238	6.827e-42	DOWN	-5.7819	8.5178e-58
c33041_g1	1198	XP_002285404.1	PREDICTED: calmodulin-like protein 5-like [Vitis vinifera]	Q9SRR7	Calmodulin-like protein 3 OS=Arabidopsis thaliana GN=CML3 PE=2 SV=1	FALSE	0.42798	0.99255	DOWN	-2.2415	1.6999e-07	DOWN	-1.8378	4.8762e-18
c20589_g1	1272	EYU45278.1	hypothetical protein MIMGU_mgv1a015181mg [Erythranthe guttata]	Q9M8U1	Probable calcium-binding protein CML18 OS=Arabidopsis thaliana GN=CML18 PE=1 SV=1	FALSE	-0.53274	0.4531	FALSE	-0.26435	1	DOWN	-0.82093	0.0025135
c110412_g1	853	CDP02415.1	unnamed protein product [Coffea canephora]	Q8L3R2	Probable calcium-binding protein CML41 OS=Arabidopsis thaliana GN=CML41 PE=2 SV=2	FALSE	1.3052	0.30448	DOWN	-2.6905	0.002049	DOWN	-1.4122	0.0076057
c1146_g1	940	KCW47559.1	hypothetical protein EUGRSUZ_K01308 [Eucalyptus grandis]	Q09011	Calcium-binding protein CAST OS=Solanum tuberosum PE=2 SV=1	FALSE	-0.092436	1	FALSE	-1.1599	0.19862	DOWN	-1.2715	0.0068448
c30885_g1	1502	AAM95458.1	calmodulin-like protein [Datura metel]	Q8RYK0	Probable calcium-binding protein CML31 OS=Oryza sativa subsp. japonica GN=CML31 PE=2 SV=1	FALSE	0.96416	0.058883	FALSE	0.70726	0.18576	UP	1.6492	3.05e-05
CDPK
c134348_g1	916	XP_009615238.1	PREDICTED: calcium-dependent protein kinase 4 [Nicotiana tomentosiformis]>gi|697122501|ref|XP_009615239.1| PREDICTED: calcium-dependent protein kinase 4 [Nicotiana tomentosiformis]>gi|697122503|ref|XP_009615240.1| PREDICTED: calcium-dependent protein kinase 4 [Nicotiana tomentosiformis]>gi|697122505|ref|XP_009615241.1| PREDICTED: calcium-dependent protein kinase 4 [Nicotiana tomentosiformis]>gi|6…	Q38871	Calcium-dependent protein kinase 5 OS=Arabidopsis thaliana GN=CPK5 PE=2 SV=1	FALSE	0.035604	1	UP	1.1672	0.014745	UP	1.1792	0.005294
c42701_g1	4982	CDP19676.1	unnamed protein product [Coffea canephora]	P28583	Calcium-dependent protein kinase SK5 OS=Glycine max PE=1 SV=1	FALSE	-0.057528	1	UP	0.77808	0.0047089	UP	0.69643	0.0028991
c44559_g1	909	CDY71104.1	BnaAnng36110D, partial [Brassica napus]	Q9FKW4	Calcium-dependent protein kinase 28 OS=Arabidopsis thaliana GN=CPK28 PE=1 SV=1	FALSE	0.46093	1	FALSE	0.80784	0.27417	UP	1.2456	0.0074519
c44707_g1	2371	XP_007010504.1	Calcium dependent protein kinase 1 [Theobroma cacao]>gi|508727417|gb|EOY19314.1| Calcium dependent protein kinase 1 [Theobroma cacao]	Q06850	Calcium-dependent protein kinase 1 OS=Arabidopsis thaliana GN=CPK1 PE=1 SV=1	FALSE	-0.44032	0.52405	UP	1.3778	4.5761e-09	UP	0.91446	2.5123e-05
c44707_g2	1254	NP_001266123.1	calcium-dependent protein kinase 32-like [Cicer arietinum]>gi|59709749|gb|AAP72282.2| calcium-dependent calmodulin-independent protein kinase isoform 2 [Cicer arietinum]	Q42438	Calcium-dependent protein kinase 8 OS=Arabidopsis thaliana GN=CPK8 PE=1 SV=1	FALSE	-0.22797	1	UP	0.92722	0.0032228	UP	0.67237	0.022872
c45566_g3	1517	XP_009611394.1	PREDICTED: calcium-dependent protein kinase 28-like [Nicotiana tomentosiformis]	Q7XJR9	Calcium-dependent protein kinase 16 OS=Arabidopsis thaliana GN=CPK16 PE=3 SV=1	FALSE	0.58243	1	FALSE	0.59235	0.54114	UP	1.1522	0.0036225
c46793_g5	2658	AAS55543.1	Ca2+ and calmodulin-dependent protein kinase, partial [Pisum sativum]>gi|45184325|gb|AAS55544.1| Ca2+ and calmodulin-dependent protein kinase, partial [Pisum sativum]	Q6RET6	Calcium and calcium/calmodulin-dependent serine/threonine-protein kinase (Fragment) OS=Pisum sativum GN=SYM9 PE=1 SV=2	FALSE	0.19874	1	FALSE	1.1064	0.085876	UP	1.2787	0.010052
c48993_g6	2242	XP_006367705.1	PREDICTED: calcium-dependent protein kinase 10-like [Solanum tuberosum]	Q9SSF8	Calcium-dependent protein kinase 30 OS=Arabidopsis thaliana GN=CPK30 PE=1 SV=1	FALSE	-0.055584	1	UP	0.74195	0.023028	UP	0.66279	0.013496
c49523_g3	548	XP_008786722.1	PREDICTED: calcium-dependent protein kinase 26-like [Phoenix dactylifera]	A5A7I7	Calcium-dependent protein kinase 4 OS=Solanum tuberosum GN=CPK4 PE=2 SV=1	FALSE	-0.21527	1	UP	1.4633	0.043666	FALSE	1.2233	0.073727
c7865_g1	1690	XP_002524091.1	calcium-dependent protein kinase, putative [Ricinus communis]>gi|223536659|gb|EEF38301.1| calcium-dependent protein kinase, putative [Ricinus communis]	Q06850	Calcium-dependent protein kinase 1 OS=Arabidopsis thaliana GN=CPK1 PE=1 SV=1	FALSE	-0.66878	0.41433	DOWN	-2.435	3.59e-06	DOWN	-3.1217	5.49e-19
c18107_g1	787	XP_009608537.1	PREDICTED: calcium-dependent protein kinase 26-like [Nicotiana tomentosiformis]>gi|697109366|ref|XP_009608538.1| PREDICTED: calcium-dependent protein kinase 26-like [Nicotiana tomentosiformis]	Q9SJ61	Calcium-dependent protein kinase 25 OS=Arabidopsis thaliana GN=CPK25 PE=2 SV=1	FALSE	-0.7788	0.85685	DOWN	-2.0859	0.00399	DOWN	-2.886	7.62e-08
