# Supplementary material for: Transcriptome analysis of Crossostephium chinensis provides insight into the molecular basis of salinity stress responses
Source: PLoS One. 2017 Nov 13;12(11):e0187124. doi: 10.1371/journal.pone.0187124 (PMC5683599; doi:10.1371/journal.pone.0187124)
Supplement: S6 Table — (XLSX) [file pone.0187124.s006.xlsx]

## Sheet: Sheet1
Differentially analysis of genes involved in SOS signaling pathway
gene_id	Gene Length	NR ID	NR Description	Swissprot ID	Swissprot Description	ST3 vs ST0			ST9 vs ST3			ST9 vs ST0
						Regulation	log2ratio	q value	Regulation	log2ratio	q value	Regulation	log2ratio	q value
H+-ATPase
c34384_g1	1562	KFM26439.1	V-type proton ATPase subunit D [Auxenochlorella protothecoides]	Q9V7D2	V-type proton ATPase subunit D 1 OS=Drosophila melanogaster GN=Vha36-1 PE=2 SV=1	FALSE	0.61327	1	DOWN	-1.8117	0.04789	FALSE	-1.2334	1
c42485_g1	1132	AFK43871.1	unknown [Lotus japonicus]	Q25532	V-type proton ATPase subunit G OS=Manduca sexta PE=3 SV=1	FALSE	-2.7474	1	UP	2.2192	0.018448	FALSE	-0.54113	1
c39419_g1	3455	XP_005648060.1	V0/A0 complex, 116-kDa subunit of ATPase [Coccomyxa subellipsoidea C-169]>gi|384250036|gb|EIE23516.1| V0/A0 complex, 116-kDa subunit of ATPase [Coccomyxa subellipsoidea C-169]	P25286	V-type proton ATPase 116 kDa subunit a isoform 1 OS=Rattus norvegicus GN=Atp6v0a1 PE=2 SV=1	FALSE	-3.3747	1	UP	4.2474	0.0079795	FALSE	0.86013	1
c35435_g1	1115	EMT11935.1	V-type proton ATPase 16 kDa proteolipid subunit [Aegilops tauschii]	Q41773	V-type proton ATPase 16 kDa proteolipid subunit (Fragment) OS=Zea mays PE=2 SV=2	FALSE	0.10649	1	DOWN	-1.2607	0.0002874	DOWN	-1.1749	0.00013209
c41663_g1	3485	BAJ91582.1	predicted protein [Hordeum vulgare subsp. vulgare]	Q5TTG1	V-type proton ATPase catalytic subunit A OS=Anopheles gambiae GN=Vha68-2 PE=3 SV=1	DOWN	-2.5748	0.014086	FALSE	4.4964	0.063921	FALSE	1.8957	0.73308
c37576_g1	1555	XP_002981448.1	hypothetical protein SELMODRAFT_271490 [Selaginella moellendorffii]>gi|300150988|gb|EFJ17636.1| hypothetical protein SELMODRAFT_271490 [Selaginella moellendorffii]	P31402	V-type proton ATPase subunit E OS=Manduca sexta GN=VHA26 PE=2 SV=1	FALSE	-3.7331	0.34349	UP	3.9008	2.9901e-05	FALSE	0.14982	1
c45753_g3	2707	XP_003552473.1	PREDICTED: V-type proton ATPase subunit B 2-like isoform 1 [Glycine max]	Q43432	V-type proton ATPase subunit B 1 OS=Gossypium hirsutum PE=2 SV=1	FALSE	-0.40194	0.52033	FALSE	-0.38844	0.54241	DOWN	-0.81447	0.00019404
c47615_g1	1025	CAH58637.1	vacuolar H+-ATPase C subunit [Plantago major]>gi|106879597|emb|CAJ38382.1| vacuolar H+-ATPase, subunit C 2 [Plantago major]>gi|527184751|gb|EPS58502.1| hypothetical protein M569_16311 [Genlisea aurea]>gi|527198145|gb|EPS66400.1| hypothetical protein M569_08374 [Genlisea aurea]	Q96473	V-type proton ATPase 16 kDa proteolipid subunit OS=Kalanchoe daigremontiana PE=2 SV=1	FALSE	-0.51409	0.22893	FALSE	-0.44008	0.24066	DOWN	-0.97766	3.2991e-06
c39456_g1	1291	BAJ91582.1	predicted protein [Hordeum vulgare subsp. vulgare]	P31400	V-type proton ATPase catalytic subunit A OS=Manduca sexta GN=VHAA PE=2 SV=1	FALSE	-3.0668	1	UP	2.8857	0.04962	FALSE	-0.19552	1
c46861_g4	3874	CDP07451.1	unnamed protein product [Coffea canephora]	Q9SJT7	V-type proton ATPase subunit a2 OS=Arabidopsis thaliana GN=VHA-a2 PE=1 SV=1	FALSE	0.51872	0.50421	FALSE	0.37576	0.8106	UP	0.87079	0.0015207
c15668_g1	2449	XP_001756205.1	predicted protein [Physcomitrella patens]>gi|162692715|gb|EDQ79071.1| predicted protein [Physcomitrella patens]	Q9V3J1	V-type proton ATPase subunit H OS=Drosophila melanogaster GN=VhaSFD PE=2 SV=2	FALSE	-3.6622	0.13993	UP	4.145	0.00043551	FALSE	0.46343	1
c47744_g1	2484	P09469.1	RecName: Full=V-type proton ATPase catalytic subunit A; Short=V-ATPase subunit A; AltName: Full=V-ATPase 69 kDa subunit; AltName: Full=Vacuolar proton pump subunit alpha [Daucus carota]>gi|167560|gb|AAA33139.1| 70kD vacuolar H+-ATPase [Daucus carota]	P09469	V-type proton ATPase catalytic subunit A OS=Daucus carota PE=1 SV=1	FALSE	-0.59503	0.050035	FALSE	-0.31125	0.86827	DOWN	-0.93056	9.7152e-06
c37394_g1	1193	CDP12113.1	unnamed protein product [Coffea canephora]	O23948	V-type proton ATPase subunit E OS=Gossypium hirsutum GN=VATE PE=2 SV=1	FALSE	-0.22568	1	FALSE	-0.36135	0.52062	DOWN	-0.61088	0.012222
c42684_g3	3316	ADE77882.1	unknown [Picea sitchensis]	Q9U5N1	V-type proton ATPase subunit C OS=Manduca sexta PE=2 SV=1	FALSE	-1.3712	1	UP	2.2321	0.0473	FALSE	0.84067	1
c25816_g1	1078	BAD93887.1	H+-transporting ATPase like protein [Arabidopsis thaliana]	Q9SLA2	V-type proton ATPase subunit c''2 OS=Arabidopsis thaliana GN=VHA-c''2 PE=1 SV=1	FALSE	-0.43564	0.59285	FALSE	-0.15511	1	DOWN	-0.61498	0.013579
c46062_g2	3573	BAD16688.1	plasma membrane H+-ATPase [Daucus carota]	Q03194	Plasma membrane ATPase 4 OS=Nicotiana plumbaginifolia GN=PMA4 PE=1 SV=1	DOWN	-0.65415	0.017018	FALSE	-0.12355	1	DOWN	-0.80224	0.00021935
c48662_g2	1250	AFK40303.1	unknown [Lotus japonicus]	P55277	V-type proton ATPase 16 kDa proteolipid subunit OS=Heliothis virescens GN=VHA16 PE=2 SV=1	FALSE	-3.373	0.11162	UP	4.1128	1.0975e-06	FALSE	0.71508	1
c4476_g1	1977	XP_008449506.1	PREDICTED: V-type proton ATPase subunit D [Cucumis melo]	Q9V7D2	V-type proton ATPase subunit D 1 OS=Drosophila melanogaster GN=Vha36-1 PE=2 SV=1	FALSE	-2.6081	0.93796	UP	2.6924	0.040212	FALSE	0.071238	1
c47637_g2	2200	AFK40303.1	unknown [Lotus japonicus]	O16110	V-type proton ATPase 16 kDa proteolipid subunit OS=Aedes aegypti GN=AAEL000291 PE=2 SV=2	FALSE	-2.2681	0.84421	UP	2.6596	0.043001	FALSE	0.37321	1
c40465_g1	3814	BAD16689.1	plasma membrane H+-ATPase [Daucus carota]	Q08435	Plasma membrane ATPase 1 OS=Nicotiana plumbaginifolia GN=PMA1 PE=2 SV=1	FALSE	0.29311	1	UP	0.63713	0.02749	UP	0.90436	2.8016e-05
c65279_g1	493	EMT11935.1	V-type proton ATPase 16 kDa proteolipid subunit [Aegilops tauschii]	Q41773	V-type proton ATPase 16 kDa proteolipid subunit (Fragment) OS=Zea mays PE=2 SV=2	FALSE	-0.53624	0.18586	FALSE	-0.39593	0.46739	DOWN	-0.95632	3.6262e-05
NHX
c36333_g1	3080	ABN71591.2	Na+/H+ antiporter [Chrysanthemum x morifolium]	Q56XP4	Sodium/hydrogen exchanger 2 OS=Arabidopsis thaliana GN=NHX2 PE=2 SV=2	DOWN	-0.80994	0.0013283	FALSE	-0.52624	0.12186	DOWN	-1.3617	7.95e-12
c49840_g1	5103	AGI04331.1	salt overly sensitive [Helianthus tuberosus]	Q9LKW9	Sodium/hydrogen exchanger 7 OS=Arabidopsis thaliana GN=NHX7 PE=1 SV=1	FALSE	-0.50518	0.20065	FALSE	-0.029051	1	DOWN	-0.55733	0.040424
c49840_g1	5103	AGI04331.1	salt overly sensitive [Helianthus tuberosus]	Q9LKW9	Sodium/hydrogen exchanger 7 OS=Arabidopsis thaliana GN=NHX7 PE=1 SV=1	FALSE	-0.50518	0.20065	FALSE	-0.029051	1	DOWN	-0.55733	0.040424
HAK
c33897_g2	2569	ADL18369.1	high-affinity potassium transporter protein 1 [Ageratina adenophora]	Q8W4I4	Potassium transporter 6 OS=Arabidopsis thaliana GN=POT6 PE=2 SV=1	DOWN	-1.044	1.0541e-05	FALSE	-0.19009	1	DOWN	-1.2584	2.6361e-09
HKT
c40570_g2	1886	XP_002325229.1	sodium transporter family protein [Populus trichocarpa]>gi|222866663|gb|EEF03794.1| sodium transporter family protein [Populus trichocarpa]	Q84TI7	Sodium transporter HKT1 OS=Arabidopsis thaliana GN=HKT1 PE=1 SV=1	FALSE	-0.6043	0.07665	FALSE	-0.55254	0.09865	DOWN	-1.1808	1.5488e-08
c36085_g1	2394	CBI40134.3	unnamed protein product [Vitis vinifera]	Q84TI7	Sodium transporter HKT1 OS=Arabidopsis thaliana GN=HKT1 PE=1 SV=1	FALSE	-0.25185	1	DOWN	-2.0749	7.7843e-11	DOWN	-2.3524	1.1517e-07
AKT
c46915_g1	4900	XP_009614130.1	PREDICTED: potassium channel AKT2/3-like [Nicotiana tomentosiformis]	Q38898	Potassium channel AKT2/3 OS=Arabidopsis thaliana GN=AKT2 PE=1 SV=1	FALSE	-0.19777	1	DOWN	-2.8038	7.5766e-35	DOWN	-3.0257	3.7142e-49
c47762_g2	1397	EYU28414.1	hypothetical protein MIMGU_mgv1a001164mg [Erythranthe guttata]	Q38998	Potassium channel AKT1 OS=Arabidopsis thaliana GN=AKT1 PE=1 SV=2	FALSE	0.173	1	DOWN	-1.0419	0.042064	FALSE	-0.89014	0.13806
c42915_g2	2858	XP_008464998.1	PREDICTED: potassium channel AKT1 isoform X1 [Cucumis melo]	Q38998	Potassium channel AKT1 OS=Arabidopsis thaliana GN=AKT1 PE=1 SV=2	FALSE	-0.75797	0.12571	FALSE	-0.38768	1	DOWN	-1.1676	0.00020144
CBL
c33325_g1	1959	CDO96813.1	unnamed protein product [Coffea canephora]	Q9SN43	CBL-interacting serine/threonine-protein kinase 12 OS=Arabidopsis thaliana GN=CIPK12 PE=1 SV=1	DOWN	-0.88575	0.0014211	FALSE	-0.59078	0.17619	DOWN	-1.498	4.6465e-11
c44415_g1	5644	NP_001268145.1	CBL-interacting protein kinase 09 [Vitis vinifera]>gi|147846506|emb|CAN83760.1| hypothetical protein VITISV_043742 [Vitis vinifera]>gi|229609819|gb|ACQ83525.1| CBL-interacting protein kinase 09 [Vitis vinifera]	Q9LDI3	CBL-interacting serine/threonine-protein kinase 24 OS=Arabidopsis thaliana GN=CIPK24 PE=1 SV=1	FALSE	0.0040485	1	UP	0.70253	0.012514	UP	0.68368	0.0030954
c49123_g1	852	XP_008656422.1	PREDICTED: CBL-interacting protein kinase 9-like [Zea mays]	Q0D4B2	CBL-interacting protein kinase 21 OS=Oryza sativa subsp. japonica GN=CIPK21 PE=2 SV=2	FALSE	0.26896	1	DOWN	-3.1434	0.0013669	DOWN	-2.9146	0.0060461
c36846_g1	1175	XP_007017059.1	SOS3-interacting protein 4 [Theobroma cacao]>gi|508787422|gb|EOY34678.1| SOS3-interacting protein 4 [Theobroma cacao]	O22932	CBL-interacting serine/threonine-protein kinase 11 OS=Arabidopsis thaliana GN=CIPK11 PE=1 SV=1	DOWN	-1.2393	0.00076882	DOWN	-2.147	5.0442e-07	DOWN	-3.4152	9.9668e-25
c24850_g1	736	KDP33521.1	hypothetical protein JCGZ_07092 [Jatropha curcas]	Q8W1D5	CBL-interacting serine/threonine-protein kinase 25 OS=Arabidopsis thaliana GN=CIPK25 PE=2 SV=1	DOWN	-1.5753	1.3792e-08	FALSE	-0.34259	1	DOWN	-1.9401	5.8194e-10
c47306_g11	2085	CDO98225.1	unnamed protein product [Coffea canephora]	Q8W1D5	CBL-interacting serine/threonine-protein kinase 25 OS=Arabidopsis thaliana GN=CIPK25 PE=2 SV=1	FALSE	-0.3917	0.75899	FALSE	-0.91138	0.069966	DOWN	-1.3232	0.00029873
c40445_g1	1473	XP_009610560.1	PREDICTED: CBL-interacting serine/threonine-protein kinase 3-like isoform X3 [Nicotiana tomentosiformis]	Q2QY53	CBL-interacting protein kinase 32 OS=Oryza sativa subsp. japonica GN=CIPK32 PE=2 SV=2	FALSE	-0.15753	1	FALSE	-0.5016	0.3051	DOWN	-0.68186	0.016049
c39441_g3	1046	XP_009596060.1	PREDICTED: CBL-interacting serine/threonine-protein kinase 6-like [Nicotiana tomentosiformis]	O65554	CBL-interacting serine/threonine-protein kinase 6 OS=Arabidopsis thaliana GN=CIPK6 PE=1 SV=1	FALSE	-0.4288	0.63818	DOWN	-0.84267	0.0012358	DOWN	-1.2948	6.7892e-10
c49323_g3	1436	XP_006450294.1	hypothetical protein CICLE_v10008225mg [Citrus clementina]>gi|557553520|gb|ESR63534.1| hypothetical protein CICLE_v10008225mg [Citrus clementina]	Q9LEU7	CBL-interacting serine/threonine-protein kinase 5 OS=Arabidopsis thaliana GN=CIPK5 PE=2 SV=1	DOWN	-1.5989	1.3416e-10	FALSE	-0.20453	1	DOWN	-1.8268	8.4452e-12
c41674_g1	1985	XP_009608924.1	PREDICTED: CBL-interacting protein kinase 2-like [Nicotiana tomentosiformis]>gi|697094954|ref|XP_009608931.1| PREDICTED: CBL-interacting protein kinase 2-like [Nicotiana tomentosiformis]	Q7X996	CBL-interacting protein kinase 2 OS=Oryza sativa subsp. japonica GN=CIPK2 PE=2 SV=1	FALSE	-0.055818	1	DOWN	-0.97922	0.035661	DOWN	-1.0609	0.0064307
c1552_g1	691	AGH08169.1	CBL-interacting protein kinase [Gossypium hirsutum]	O65554	CBL-interacting serine/threonine-protein kinase 6 OS=Arabidopsis thaliana GN=CIPK6 PE=1 SV=1	DOWN	-1.2266	7.4607e-06	DOWN	-2.8204	0.00039204	DOWN	-4.0663	4.0334e-56
c37763_g3	1026	XP_004247630.1	PREDICTED: CBL-interacting serine/threonine-protein kinase 7-like [Solanum lycopersicum]	Q9XIW0	CBL-interacting serine/threonine-protein kinase 7 OS=Arabidopsis thaliana GN=CIPK7 PE=1 SV=1	FALSE	0.058361	1	FALSE	0.83618	0.082665	UP	0.87248	0.021766
c28456_g1	847	XP_009596060.1	PREDICTED: CBL-interacting serine/threonine-protein kinase 6-like [Nicotiana tomentosiformis]	O65554	CBL-interacting serine/threonine-protein kinase 6 OS=Arabidopsis thaliana GN=CIPK6 PE=1 SV=1	DOWN	-1.228	1.2936e-06	DOWN	-3.0364	7.2073e-05	DOWN	-4.2841	2.7825e-69
c45047_g1	1722	XP_007025352.1	CBL-interacting protein kinase 12 isoform 1 [Theobroma cacao]>gi|590623552|ref|XP_007025353.1| CBL-interacting protein kinase 12 isoform 1 [Theobroma cacao]>gi|508780718|gb|EOY27974.1| CBL-interacting protein kinase 12 isoform 1 [Theobroma cacao]>gi|508780719|gb|EOY27975.1| CBL-interacting protein kinase 12 isoform 1 [Theobroma cacao]	Q9SN43	CBL-interacting serine/threonine-protein kinase 12 OS=Arabidopsis thaliana GN=CIPK12 PE=1 SV=1	DOWN	-1.0016	1.8418e-05	DOWN	-1.3682	2.9823e-08	DOWN	-2.3921	2.7512e-31
c39441_g2	244	KCW78919.1	hypothetical protein EUGRSUZ_C00357 [Eucalyptus grandis]	O65554	CBL-interacting serine/threonine-protein kinase 6 OS=Arabidopsis thaliana GN=CIPK6 PE=1 SV=1	FALSE	-1.1605	1	FALSE	-4.2268	0.32785	DOWN	-5.401	2.2605e-06
c39441_g1	850	XP_008443868.1	PREDICTED: CBL-interacting serine/threonine-protein kinase 6-like [Cucumis melo]	O65554	CBL-interacting serine/threonine-protein kinase 6 OS=Arabidopsis thaliana GN=CIPK6 PE=1 SV=1	FALSE	-0.42125	0.74634	DOWN	-0.85636	0.0018467	DOWN	-1.3012	4.7134e-07
c34243_g1	1776	XP_007051451.1	CBL-interacting protein kinase 9 [Theobroma cacao]>gi|508703712|gb|EOX95608.1| CBL-interacting protein kinase 9 [Theobroma cacao]	Q9MAM1	CBL-interacting serine/threonine-protein kinase 9 OS=Arabidopsis thaliana GN=CIPK9 PE=1 SV=2	FALSE	-0.093304	1	DOWN	-1.3548	1.1689e-08	DOWN	-1.4712	1.001e-12
c38362_g1	3419	XP_006358155.1	PREDICTED: CBL-interacting protein kinase 5-like [Solanum tuberosum]	Q9LWM4	CBL-interacting protein kinase 5 OS=Oryza sativa subsp. japonica GN=CIPK5 PE=2 SV=1	DOWN	-0.98484	0.031662	DOWN	-4.2776	5.4184e-15	DOWN	-5.3002	4.6866e-32
c9630_g1	792	XP_007017059.1	SOS3-interacting protein 4 [Theobroma cacao]>gi|508787422|gb|EOY34678.1| SOS3-interacting protein 4 [Theobroma cacao]	O22932	CBL-interacting serine/threonine-protein kinase 11 OS=Arabidopsis thaliana GN=CIPK11 PE=1 SV=1	FALSE	-0.88168	0.2156	DOWN	-2.4891	0.0069436	DOWN	-3.3977	1.9567e-16
c38362_g1	3419	XP_006358155.1	PREDICTED: CBL-interacting protein kinase 5-like [Solanum tuberosum]	Q9LWM4	CBL-interacting protein kinase 5 OS=Oryza sativa subsp. japonica GN=CIPK5 PE=2 SV=1	DOWN	-0.98484	0.031662	DOWN	-4.2776	5.4184e-15	DOWN	-5.3002	4.6866e-32
c9630_g1	792	XP_007017059.1	SOS3-interacting protein 4 [Theobroma cacao]>gi|508787422|gb|EOY34678.1| SOS3-interacting protein 4 [Theobroma cacao]	O22932	CBL-interacting serine/threonine-protein kinase 11 OS=Arabidopsis thaliana GN=CIPK11 PE=1 SV=1	FALSE	-0.88168	0.2156	DOWN	-2.4891	0.0069436	DOWN	-3.3977	1.9567e-16
c40445_g2	3611	KDO66334.1	hypothetical protein CISIN_1g013407mg [Citrus sinensis]	Q2V452	CBL-interacting serine/threonine-protein kinase 3 OS=Arabidopsis thaliana GN=CIPK3 PE=1 SV=2	FALSE	-0.2383	1	FALSE	-0.31982	0.83628	DOWN	-0.58232	0.030319
c33758_g1	3097	CDP13925.1	unnamed protein product [Coffea canephora]	Q7X996	CBL-interacting protein kinase 2 OS=Oryza sativa subsp. japonica GN=CIPK2 PE=2 SV=1	FALSE	-0.49941	0.2711	DOWN	-3.37	5.8639e-50	DOWN	-3.8921	1.0503e-78
c49323_g1	4258	XP_009608924.1	PREDICTED: CBL-interacting protein kinase 2-like [Nicotiana tomentosiformis]>gi|697094954|ref|XP_009608931.1| PREDICTED: CBL-interacting protein kinase 2-like [Nicotiana tomentosiformis]	Q9C562	CBL-interacting serine/threonine-protein kinase 10 OS=Arabidopsis thaliana GN=CIPK10 PE=1 SV=1	FALSE	0.017388	1	DOWN	-0.6629	0.024907	DOWN	-0.66995	0.0074783
c100179_g1	1848	XP_009596060.1	PREDICTED: CBL-interacting serine/threonine-protein kinase 6-like [Nicotiana tomentosiformis]	O65554	CBL-interacting serine/threonine-protein kinase 6 OS=Arabidopsis thaliana GN=CIPK6 PE=1 SV=1	DOWN	-0.94038	8.1275e-05	DOWN	-1.4001	1.7209e-09	DOWN	-2.3625	3.2603e-32
c29396_g1	1886	XP_007018315.1	CBL-interacting protein kinase 8 isoform 1 [Theobroma cacao]>gi|508723643|gb|EOY15540.1| CBL-interacting protein kinase 8 isoform 1 [Theobroma cacao]	Q9STV4	CBL-interacting serine/threonine-protein kinase 8 OS=Arabidopsis thaliana GN=CIPK8 PE=1 SV=1	FALSE	-0.044515	1	UP	0.73473	0.026778	UP	0.66594	0.015126
c36846_g1	1175	XP_007017059.1	SOS3-interacting protein 4 [Theobroma cacao]>gi|508787422|gb|EOY34678.1| SOS3-interacting protein 4 [Theobroma cacao]	O22932	CBL-interacting serine/threonine-protein kinase 11 OS=Arabidopsis thaliana GN=CIPK11 PE=1 SV=1	DOWN	-1.2393	0.00076882	DOWN	-2.147	5.0442e-07	DOWN	-3.4152	9.9668e-25
c9630_g1	792	XP_007017059.1	SOS3-interacting protein 4 [Theobroma cacao]>gi|508787422|gb|EOY34678.1| SOS3-interacting protein 4 [Theobroma cacao]	O22932	CBL-interacting serine/threonine-protein kinase 11 OS=Arabidopsis thaliana GN=CIPK11 PE=1 SV=1	FALSE	-0.88168	0.2156	DOWN	-2.4891	0.0069436	DOWN	-3.3977	1.9567e-16
