# Supplementary material for: Transcriptome analysis of Crossostephium chinensis provides insight into the molecular basis of salinity stress responses
Source: PLoS One. 2017 Nov 13;12(11):e0187124. doi: 10.1371/journal.pone.0187124 (PMC5683599; doi:10.1371/journal.pone.0187124)
Supplement: S7 Table — (XLSX) [file pone.0187124.s007.xlsx]

## Sheet: Sheet1
Differentially analysis of compatible solutes related genes
gene_id	Gene Length	NR ID	NR Description	Swissprot ID	Swissprot Description	ST3 vs ST0			ST9 vs ST3			ST9 vs ST0
						Regulation	log2ratio	q value	Regulation	log2ratio	q value	Regulation	log2ratio	q value
PDH
c30247_g1	2306	AHJ08573.1	PDH2 [Helianthus tuberosus]	Q6NKX1	Proline dehydrogenase 2, mitochondrial OS=Arabidopsis thaliana GN=POX2 PE=2 SV=1	FALSE	0.24832	1	UP	1.1986	0.0084127	UP	1.4224	3.1972e-06
OAT
c41359_g4	1703	AHJ08571.1	OAT [Helianthus tuberosus]	Q9FNK4	Ornithine aminotransferase, mitochondrial OS=Arabidopsis thaliana GN=DELTA-OAT PE=1 SV=1	UP	0.98295	4.7668e-05	DOWN	-0.67054	0.033823	FALSE	0.28946	0.68094
c41359_g5	1841	--	--	--	--	FALSE	1.9215	0.10294	FALSE	1.0603	0.27377	UP	2.9563	8.9043e-07
P5CS
c102930_g1	817	AHJ08569.1	P5CS1 [Helianthus tuberosus]	Q96480	Delta-1-pyrroline-5-carboxylate synthase OS=Solanum lycopersicum GN=PRO2 PE=2 SV=1	FALSE	-0.11504	1	DOWN	-3.1105	6.8798e-33	DOWN	-3.249	1.1738e-12
c106206_g1	316	AHF58596.1	delta 1-pyrroline-5-carboxylate synthetase 2 [Chrysanthemum lavandulifolium]	O04015	Delta-1-pyrroline-5-carboxylate synthase OS=Actinidia deliciosa PE=2 SV=1	FALSE	-0.024212	1	DOWN	-3.8837	1.111e-11	DOWN	-3.9248	2.7781e-12
c35119_g1	1740	AHJ08569.1	P5CS1 [Helianthus tuberosus]	P54887	Delta-1-pyrroline-5-carboxylate synthase A OS=Arabidopsis thaliana GN=P5CSA PE=1 SV=1	FALSE	-0.41014	0.69281	FALSE	-0.57052	0.1457	DOWN	-1.0061	1.647e-05
c45942_g2	4199	AHF58596.1	delta 1-pyrroline-5-carboxylate synthetase 2 [Chrysanthemum lavandulifolium]	O04015	Delta-1-pyrroline-5-carboxylate synthase OS=Actinidia deliciosa PE=2 SV=1	FALSE	0.16421	1	DOWN	-3.4455	1.8438e-51	DOWN	-3.3018	1.4091e-59
P5CDH
c45259_g1	1455	ABR45721.1	P5CDH1 [Actinidia chinensis]	Q40255	Probable aldehyde dehydrogenase OS=Linum usitatissimum GN=FIS1 PE=2 SV=1	FALSE	-0.12008	1	DOWN	-0.79253	0.0092735	DOWN	-0.93202	7.727e-05
c41629_g1	965	XP_006439642.1	hypothetical protein CICLE_v10019562mg [Citrus clementina]>gi|557541904|gb|ESR52882.1| hypothetical protein CICLE_v10019562mg [Citrus clementina]	Q8VZC3	Delta-1-pyrroline-5-carboxylate dehydrogenase 12A1, mitochondrial OS=Arabidopsis thaliana GN=ALDH12A1 PE=2 SV=1	FALSE	-0.47755	1	FALSE	-1.0049	0.51932	DOWN	-1.5039	0.04063
c17137_g1	2113	ABR45721.1	P5CDH1 [Actinidia chinensis]	Q8VZC3	Delta-1-pyrroline-5-carboxylate dehydrogenase 12A1, mitochondrial OS=Arabidopsis thaliana GN=ALDH12A1 PE=2 SV=1	UP	0.8827	0.0015293	FALSE	-0.011109	1	UP	0.85005	0.00035576
c49158_g3	1329	XP_003524922.1	PREDICTED: probable aldehyde dehydrogenase-like isoform X1 [Glycine max]	Q8VZC3	Delta-1-pyrroline-5-carboxylate dehydrogenase 12A1, mitochondrial OS=Arabidopsis thaliana GN=ALDH12A1 PE=2 SV=1	FALSE	-0.043886	1	DOWN	-0.76535	0.011207	DOWN	-0.8287	0.0011374
PAO
c49598_g5	1375	CDP01706.1	unnamed protein product [Coffea canephora]	Q8H191	Probable polyamine oxidase 4 OS=Arabidopsis thaliana GN=PAO4 PE=1 SV=1	FALSE	-0.50758	1	UP	2.92	1.6474e-30	UP	2.3875	1.8929e-27
c33193_g1	704	EYU40847.1	hypothetical protein MIMGU_mgv1a022757mg, partial [Erythranthe guttata]	Q9SYZ9	Transcription initiation factor TFIID subunit 8 OS=Arabidopsis thaliana GN=TAF8 PE=1 SV=1	FALSE	-0.48757	1	FALSE	-0.47135	1	DOWN	-0.97888	0.048894
c23769_g1	2095	XP_007201933.1	hypothetical protein PRUPE_ppa003540mg [Prunus persica]>gi|462397464|gb|EMJ03132.1| hypothetical protein PRUPE_ppa003540mg [Prunus persica]	Q9SU79	Probable polyamine oxidase 5 OS=Arabidopsis thaliana GN=PAO5 PE=2 SV=1	FALSE	0.65552	0.68921	UP	1.2508	5.8197e-05	UP	1.8837	1.8754e-11
NOS
c31403_g1	1900	ADK95138.1	nitric oxide-associated protein 1 [Nicotiana attenuata]	Q66GP9	NO-associated protein 1, chloroplastic/mitochondrial OS=Arabidopsis thaliana GN=NOA1 PE=1 SV=1	FALSE	0.44813	0.69635	UP	0.75437	0.012028	UP	1.18	1.3655e-07
ADO
c28419_g1	2824	AFN26936.1	arginine decarboxylase [Camellia sinensis]	Q43075	Arginine decarboxylase OS=Pisum sativum PE=2 SV=1	DOWN	-1.4964	2.1457e-12	DOWN	-2.1639	1.9388e-14	DOWN	-3.6824	7.2127e-71
TreXYZ
c49165_g1	3091	XP_008342522.1	PREDICTED: isoamylase 3, chloroplastic-like [Malus domestica]	Q9M0S5	Isoamylase 3, chloroplastic OS=Arabidopsis thaliana GN=ISA3 PE=2 SV=2	FALSE	-0.12881	1	UP	3.1569	1.0491e-43	UP	3.0061	4.4598e-50
sus
c24281_g1	2824	ABD61653.1	sucrose synthase [Cichorium intybus]	P49039	Sucrose synthase OS=Solanum tuberosum PE=3 SV=1	FALSE	0.54892	0.17002	DOWN	-2.2304	2.5904e-21	DOWN	-1.7042	3.1505e-15
c42330_g1	2815	XP_002270861.1	PREDICTED: sucrose synthase 2-like [Vitis vinifera]	Q9FX32	Sucrose synthase 6 OS=Arabidopsis thaliana GN=SUS6 PE=1 SV=1	FALSE	0.43482	1	DOWN	-1.3443	0.043573	FALSE	-0.93277	0.38575
c49795_g2	3933	CDP17108.1	unnamed protein product [Coffea canephora]	Q9M111	Sucrose synthase 3 OS=Arabidopsis thaliana GN=SUS3 PE=1 SV=1	UP	0.84911	0.00072766	FALSE	-0.11704	1	FALSE	0.70992	0.060843
c42080_g2	1381	AEN71086.1	sucrose synthase SusA1 [Gossypium turneri]>gi|345104557|gb|AEN71100.1| sucrose synthase SusA1 [Gossypium harknessii]	O24301	Sucrose synthase 2 OS=Pisum sativum GN=SUS2 PE=2 SV=1	UP	1.2031	2.0611e-06	FALSE	-0.63836	0.064034	FALSE	0.54313	0.10692
