# Supplementary material for: Transcriptome analysis of Crossostephium chinensis provides insight into the molecular basis of salinity stress responses
Source: PLoS One. 2017 Nov 13;12(11):e0187124. doi: 10.1371/journal.pone.0187124 (PMC5683599; doi:10.1371/journal.pone.0187124)
Supplement: S8 Table — (XLSX) [file pone.0187124.s008.xlsx]

## Sheet: A
A. Differentially analysis of LEAs related genes
gene_id	Gene Length	NR ID	NR Description	Swissprot ID	Swissprot Description	ST3 vs ST0			ST9 vs ST3			ST9 vs ST0
						Regulation	log2ratio	q value	Regulation	log2ratio	q value	Regulation	log2ratio	q value
c38618_g1	572	P46515.1	RecName: Full=11 kDa late embryogenesis abundant protein; AltName: Full=DS11 [Helianthus annuus]>gi|18793|emb|CAA42221.1| 11 kDa Lea (Late embryogenesis abundant) protein [Helianthus annuus]	P46515	11 kDa late embryogenesis abundant protein OS=Helianthus annuus PE=2 SV=1	UP	3.6345	0.026639	FALSE	0.18377	1	FALSE	3.8044	0.62094
c48617_g2	475	XP_009601603.1	PREDICTED: late embryogenesis abundant protein Lea5-like [Nicotiana tomentosiformis]	Q39644	Late embryogenesis abundant protein Lea5 OS=Citrus sinensis GN=LEA5 PE=2 SV=1	FALSE	-0.14389	1	DOWN	-6.4749	3.0847e-13	DOWN	-6.631	5.5308e-20
c25060_g1	1107	NP_188888.1	Seed maturation protein [Arabidopsis thaliana]>gi|11994281|dbj|BAB01464.1| seed maturation protein, LEA protein in group 5-like [Arabidopsis thaliana]>gi|27754552|gb|AAO22723.1| putative LEA protein [Arabidopsis thaliana]>gi|28394023|gb|AAO42419.1| putative LEA protein [Arabidopsis thaliana]>gi|332643125|gb|AEE76646.1| Seed maturation protein [Arabidopsis thaliana]	P09444	Late embryogenesis abundant protein D-34 OS=Gossypium hirsutum PE=4 SV=1	FALSE	0.33278	1	DOWN	-2.3212	0.011116	DOWN	-2.0079	0.00047121
c27773_g1	831	XP_007015786.1	Late embryogenesis abundant (LEA) hydroxyproline-rich glycoprotein family [Theobroma cacao]>gi|508786149|gb|EOY33405.1| Late embryogenesis abundant (LEA) hydroxyproline-rich glycoprotein family [Theobroma cacao]	--	--	FALSE	0.22032	1	UP	0.96293	0.0045557	UP	1.1603	5.3754e-05
c32127_g1	745	XP_009596682.1	PREDICTED: late embryogenesis abundant protein Lea5 [Nicotiana tomentosiformis]	Q39644	Late embryogenesis abundant protein Lea5 OS=Citrus sinensis GN=LEA5 PE=2 SV=1	FALSE	0.52172	1	FALSE	-3.5211	0.3202	DOWN	-3.0167	1.8324e-07
B. Differentially analysis of AQPs related genes
gene_id	Gene Length	NR ID	NR Description	Swissprot ID	Swissprot Description	ST3 vs ST0			ST9 vs ST3			ST9 vs ST0
						Regulation	log2ratio	q value	Regulation	log2ratio	q value	Regulation	log2ratio	q value
TIP
c41141_g1	2041	ADO66675.1	X intrinsic protein [Nicotiana sylvestris]	Q9ATL5	Aquaporin TIP4-2 OS=Zea mays GN=TIP4-2 PE=2 SV=1	UP	1.098	1.4347e-06	DOWN	-0.8153	0.0084999	FALSE	0.26085	1
c47004_g1	1238	CAA65187.1	aquaporin [Helianthus annuus]	P33560	Probable aquaporin TIP-type OS=Antirrhinum majus GN=DIP PE=2 SV=1	UP	1.2022	0.030186	DOWN	-1.6476	0.00037166	FALSE	-0.47181	0.89366
c84190_g1	344	EYU21481.1	hypothetical protein MIMGU_mgv1a010922mg [Erythranthe guttata]	Q41951	Aquaporin TIP2-1 OS=Arabidopsis thaliana GN=TIP2-1 PE=1 SV=2	DOWN	-0.90835	0.0028396	DOWN	-2.0812	0.00035239	DOWN	-3.0143	9.2906e-28
c46729_g2	1325	ACP28878.1	tonoplast intrinsic protein [Gossypium hirsutum]>gi|300793600|tpg|DAA33866.1| TPA_inf: aquaporin TIP1;3 [Gossypium hirsutum]	P25818	Aquaporin TIP1-1 OS=Arabidopsis thaliana GN=TIP1-1 PE=1 SV=1	FALSE	-0.51183	1	FALSE	-0.94127	0.34249	DOWN	-1.4758	3.3444e-07
c15142_g1	784	BAH56913.1	AT3G16240 [Arabidopsis thaliana]	Q41951	Aquaporin TIP2-1 OS=Arabidopsis thaliana GN=TIP2-1 PE=1 SV=2	DOWN	-0.96488	2.4342e-05	DOWN	-1.798	8.7662e-06	DOWN	-2.7892	2.4816e-42
PIP
c46279_g1	590	AEQ20672.1	PIP2;1 [Karelinia caspia]	Q9FF53	Probable aquaporin PIP2-4 OS=Arabidopsis thaliana GN=PIP2-4 PE=1 SV=1	UP	1.0574	0.00034349	DOWN	-6.9169	1.3349e-66	DOWN	-5.8879	2.7161e-77
c42150_g1	646	AEQ20672.1	PIP2;1 [Karelinia caspia]	Q84RL7	Aquaporin PIP2-1 OS=Zea mays GN=PIP2-1 PE=1 SV=2	UP	1.0006	6.256e-05	DOWN	-6.5418	4.1523e-80	DOWN	-5.5725	3.3036e-86
c48016_g1	1430	NP_194071.1	putative aquaporin PIP1-5 [Arabidopsis thaliana]>gi|32363338|sp|Q8LAA6.2|PIP15_ARATH RecName: Full=Probable aquaporin PIP1-5; Short=AtPIP1;5; AltName: Full=Plasma membrane intrinsic protein 1d; Short=PIP1d [Arabidopsis thaliana]>gi|3451065|emb|CAA20461.1| water channel-like protein [Arabidopsis thaliana]>gi|7269188|emb|CAB79295.1| water channel-like protein [Arabidopsis thaliana]>gi|16649157|gb|A…	Q8LAA6	Probable aquaporin PIP1-5 OS=Arabidopsis thaliana GN=PIP1-5 PE=2 SV=2	UP	1.1907	0.00082603	DOWN	-5.6483	3.3628e-36	DOWN	-4.4833	5.4626e-34
c25602_g1	314	EMT32724.1	Aquaporin PIP2-1 [Aegilops tauschii]	Q84RL7	Aquaporin PIP2-1 OS=Zea mays GN=PIP2-1 PE=1 SV=2	FALSE	0.91602	0.51769	DOWN	-6.4405	7.7663e-14	DOWN	-5.5575	7.8502e-34
c40189_g1	565	AIG92831.1	aquaporin PIP2 [Chrysanthemum x morifolium]	Q9SV31	Probable aquaporin PIP2-5 OS=Arabidopsis thaliana GN=PIP2-5 PE=1 SV=1	FALSE	-0.23806	1	DOWN	-1.4763	2.871e-10	DOWN	-1.738	1.0546e-17
c40189_g2	489	ABB88840.1	aquaporin [Stevia rebaudiana]	Q9SV31	Probable aquaporin PIP2-5 OS=Arabidopsis thaliana GN=PIP2-5 PE=1 SV=1	FALSE	-0.32817	1	FALSE	-0.39473	0.69301	DOWN	-0.74665	0.004805
c43143_g4	1869	AHX99531.1	aquaporin PIP1 [Chrysanthemum x morifolium]	Q06611	Aquaporin PIP1-2 OS=Arabidopsis thaliana GN=PIP1-2 PE=1 SV=1	FALSE	-0.22485	1	DOWN	-0.60736	0.040953	DOWN	-0.85752	3.1557e-05
c39768_g1	304	BAF44223.1	aquaporin [Iris x hollandica]	Q7XSQ9	Probable aquaporin PIP1-2 OS=Oryza sativa subsp. japonica GN=PIP1-2 PE=2 SV=3	FALSE	-0.054651	1	DOWN	-1.654	6.1413e-07	DOWN	-1.73	9.1858e-09
c17631_g1	260	XP_006384579.1	hypothetical protein POPTR_0004s18240g [Populus trichocarpa]>gi|550341310|gb|ERP62376.1| hypothetical protein POPTR_0004s18240g [Populus trichocarpa]	P93004	Aquaporin PIP2-7 OS=Arabidopsis thaliana GN=PIP2-7 PE=1 SV=2	DOWN	-1.069	0.00033639	FALSE	0.61807	1	FALSE	-0.4777	0.63456
c23988_g1	1492	AIG92831.1	aquaporin PIP2 [Chrysanthemum x morifolium]	Q84RL7	Aquaporin PIP2-1 OS=Zea mays GN=PIP2-1 PE=1 SV=2	FALSE	-0.27649	1	DOWN	-1.2726	3.9573e-08	DOWN	-1.5719	2.8275e-15
c23779_g1	786	ABB88840.1	aquaporin [Stevia rebaudiana]	Q9FF53	Probable aquaporin PIP2-4 OS=Arabidopsis thaliana GN=PIP2-4 PE=1 SV=1	FALSE	-0.32969	1	FALSE	-0.40316	0.50506	DOWN	-0.75666	0.0017504
c48460_g3	1158	CBI37861.3	unnamed protein product [Vitis vinifera]	P93004	Aquaporin PIP2-7 OS=Arabidopsis thaliana GN=PIP2-7 PE=1 SV=2	DOWN	-0.88777	0.00014384	FALSE	1.0394	0.17611	FALSE	0.12363	1
c139981_g1	223	KCW77504.1	hypothetical protein EUGRSUZ_D01836 [Eucalyptus grandis]	Q08451	Probable aquaporin PIP-type pTOM75 OS=Solanum lycopersicum PE=2 SV=1	FALSE	0.36477	1	DOWN	-2.6676	1.839e-05	DOWN	-2.3251	8.7556e-05
NIP
c45262_g1	1947	XP_008437497.1	PREDICTED: probable aquaporin NIP5-1 [Cucumis melo]	Q9SV84	Probable aquaporin NIP5-1 OS=Arabidopsis thaliana GN=NIP5-1 PE=2 SV=1	FALSE	0.33084	1	DOWN	-2.2487	4.6926e-19	DOWN	-1.9435	6.4097e-19
c14521_g1	823	XP_007039259.1	NOD26-like intrinsic protein 5,1 [Theobroma cacao]>gi|508776504|gb|EOY23760.1| NOD26-like intrinsic protein 5,1 [Theobroma cacao]	Q9SV84	Probable aquaporin NIP5-1 OS=Arabidopsis thaliana GN=NIP5-1 PE=2 SV=1	FALSE	0.52395	0.41352	DOWN	-2.5604	1.5004e-10	DOWN	-2.064	2.852e-14
c27924_g1	240	XP_006431150.1	hypothetical protein CICLE_v10012382mg [Citrus clementina]>gi|557533207|gb|ESR44390.1| hypothetical protein CICLE_v10012382mg [Citrus clementina]	Q19KC1	Aquaporin NIP2-1 OS=Zea mays GN=NIP2-1 PE=2 SV=2	DOWN	-3.2754	0.045662	FALSE	Inf	1	DOWN	Inf	6.257e-05
c45161_g1	2626	XP_007032542.1	NOD26-like intrinsic protein 4,2 [Theobroma cacao]>gi|508711571|gb|EOY03468.1| NOD26-like intrinsic protein 4,2 [Theobroma cacao]	Q19KC1	Aquaporin NIP2-1 OS=Zea mays GN=NIP2-1 PE=2 SV=2	FALSE	0.14475	1	DOWN	-0.99002	6.9913e-05	DOWN	-0.86956	0.00012922
c119850_g1	648	XP_002276319.1	PREDICTED: probable aquaporin NIP5-1 [Vitis vinifera]>gi|297742499|emb|CBI34648.3| unnamed protein product [Vitis vinifera]	Q9SV84	Probable aquaporin NIP5-1 OS=Arabidopsis thaliana GN=NIP5-1 PE=2 SV=1	FALSE	0.19597	1	DOWN	-1.7711	0.0096668	DOWN	-1.5914	0.029812
C. Differentially analysis of antioxidation related genes
gene_id	Gene Length	NR ID	NR Description	Swissprot ID	Swissprot Description	ST3 vs ST0			ST9 vs ST3			ST9 vs ST0
						Regulation	log2ratio	q value	Regulation	log2ratio	q value	Regulation	log2ratio	q value
SOD
c31882_g1	1429	EXC21081.1	Protein Fe superoxide dismutase 1 [Morus notabilis]	Q9LU64	Superoxide dismutase [Fe] 2, chloroplastic OS=Arabidopsis thaliana GN=FSD2 PE=1 SV=1	FALSE	0.55655	0.14984	FALSE	0.476	0.19872	UP	1.011	1.3653e-06
c43559_g1	2319	O04996.3	RecName: Full=Superoxide dismutase [Solidago canadensis var. scabra]>gi|1944324|dbj|BAA19674.1| copper/zinc-superoxide dismutase [Solidago canadensis var. scabra]	O04996	Superoxide dismutase [Cu-Zn] OS=Solidago canadensis var. scabra GN=SODCC PE=2 SV=3	FALSE	-0.16164	1	DOWN	-1.1163	2.0725e-06	DOWN	-1.3045	1.2502e-10
POD
c38746_g1	1089	XP_006340946.1	PREDICTED: peroxidase 64-like [Solanum tuberosum]	Q43872	Peroxidase 64 OS=Arabidopsis thaliana GN=PER64 PE=1 SV=1	UP	1.0666	1.0403e-05	DOWN	-1.1709	1.7618e-06	FALSE	-0.12864	1
c47124_g1	1174	BAA82306.1	peroxidase [Nicotiana tabacum]	A7NY33	Peroxidase 4 OS=Vitis vinifera GN=GSVIVT00023967001 PE=1 SV=1	FALSE	-0.66888	0.5904	UP	0.75945	0.022465	FALSE	0.066474	1
c49195_g3	1383	Q4W1I9.1	RecName: Full=Basic peroxidase; AltName: Full=ZePrx33.44; AltName: Full=ZePrx34.70; Flags: Precursor [Zinnia violacea]>gi|66862728|emb|CAI54299.1| putative peroxidase [Zinnia violacea]>gi|66862732|emb|CAI54301.1| putative peroxidase [Zinnia violacea]	Q4W1I9	Basic peroxidase OS=Zinnia violacea GN=POD3 PE=1 SV=1	UP	0.7905	0.03552	FALSE	0.044055	1	UP	0.81505	0.0039693
c47537_g3	1577	XP_007042356.1	Peroxidase superfamily protein [Theobroma cacao]>gi|508706291|gb|EOX98187.1| Peroxidase superfamily protein [Theobroma cacao]	--	--	UP	0.85716	0.0036957	UP	0.88173	0.00092517	UP	1.7159	4.0498e-16
c46931_g1	1255	ACZ51443.1	peroxidase protein [Mikania micrantha]	P22195	Cationic peroxidase 1 OS=Arachis hypogaea GN=PNC1 PE=1 SV=2	FALSE	-0.47678	1	UP	2.3305	3.7601e-23	UP	1.8354	6.8771e-09
c41640_g1	2519	XP_006447047.1	hypothetical protein CICLE_v10014684mg [Citrus clementina]>gi|568831663|ref|XP_006470080.1| PREDICTED: uncharacterized protein LOC102613132 [Citrus sinensis]>gi|557549658|gb|ESR60287.1| hypothetical protein CICLE_v10014684mg [Citrus clementina]	Q9SZE7	Peroxidase 51 OS=Arabidopsis thaliana GN=PER51 PE=2 SV=1	DOWN	-1.3044	1.9835e-05	UP	1.2842	1.2161e-07	FALSE	-0.043042	1
c27678_g1	1159	AAO45182.1	peroxidase 1 [Artemisia annua]	Q43873	Peroxidase 73 OS=Arabidopsis thaliana GN=PER73 PE=1 SV=1	FALSE	-0.3558	1	UP	0.81304	0.017952	FALSE	0.43422	0.18581
c13245_g1	1291	KCW76962.1	hypothetical protein EUGRSUZ_D01322 [Eucalyptus grandis]	Q9SB81	Peroxidase 42 OS=Arabidopsis thaliana GN=PER42 PE=1 SV=2	UP	0.86589	0.0013691	FALSE	-0.15874	1	FALSE	0.68228	1
c46763_g7	2064	XP_004232505.1	PREDICTED: L-ascorbate peroxidase 3, peroxisomal-like [Solanum lycopersicum]	Q42564	L-ascorbate peroxidase 3, peroxisomal OS=Arabidopsis thaliana GN=APX3 PE=1 SV=1	UP	1.1109	0.014086	DOWN	-1.2893	0.0015498	FALSE	-0.20528	1
c46187_g1	1556	AAB95222.1	cytosolic ascorbate peroxidase [Fragaria x ananassa]>gi|5442414|gb|AAD43336.1| cytosolic ascorbate peroxidase [Fragaria x ananassa]	P48534	L-ascorbate peroxidase, cytosolic OS=Pisum sativum GN=APX1 PE=1 SV=2	UP	1.1168	4.4489e-05	DOWN	-2.7856	7.6003e-29	DOWN	-1.693	4.2181e-05
c24338_g1	1283	XP_002310274.1	Peroxidase 49 precursor family protein [Populus trichocarpa]>gi|222853177|gb|EEE90724.1| Peroxidase 49 precursor family protein [Populus trichocarpa]	Q9FJZ9	Peroxidase 72 OS=Arabidopsis thaliana GN=PER72 PE=1 SV=1	DOWN	-1.4582	0.0043671	DOWN	-2.3665	0.045405	DOWN	-3.8487	1.1611e-14
c33791_g1	1314	BAD93164.1	cationic peroxidase [Zinnia elegans]	Q9LT91	Peroxidase 66 OS=Arabidopsis thaliana GN=PER66 PE=2 SV=1	FALSE	-0.2932	1	DOWN	-1.2069	0.04505	DOWN	-1.5237	7.5009e-08
c101296_g1	1349	CDP14598.1	unnamed protein product [Coffea canephora]	Q9SZB9	Peroxidase 47 OS=Arabidopsis thaliana GN=PER47 PE=2 SV=2	DOWN	-0.86789	0.013156	DOWN	-0.90312	0.0052751	DOWN	-1.794	5.1474e-08
c36381_g1	1377	XP_002280547.1	PREDICTED: peroxidase 31-like [Vitis vinifera]	Q9FL16	Peroxidase 63 OS=Arabidopsis thaliana GN=PER63 PE=2 SV=1	DOWN	-0.88544	0.0098713	FALSE	0.13099	1	DOWN	-0.77794	0.010587
c37129_g2	1118	ACZ51443.1	peroxidase protein [Mikania micrantha]	P22195	Cationic peroxidase 1 OS=Arachis hypogaea GN=PNC1 PE=1 SV=2	FALSE	0.17802	1	DOWN	-1.4831	8.7964e-05	DOWN	-1.3248	0.0021143
c44053_g2	2151	EXB94711.1	Peroxidase 5 [Morus notabilis]	A7QEU4	Peroxidase 5 OS=Vitis vinifera GN=GSVIVT00037159001 PE=1 SV=2	DOWN	-1.3374	1.0527e-06	FALSE	-0.0037521	1	DOWN	-1.3686	1.2293e-07
c47881_g1	1173	XP_007014305.1	Peroxidase family protein [Theobroma cacao]>gi|508784668|gb|EOY31924.1| Peroxidase family protein [Theobroma cacao]	Q96518	Peroxidase 16 OS=Arabidopsis thaliana GN=PER16 PE=1 SV=2	DOWN	-1.0728	0.00082603	DOWN	-1.2685	0.016206	DOWN	-2.3682	4.7998e-18
c31970_g1	1336	CDP01500.1	unnamed protein product [Coffea canephora]	Q9SJZ2	Peroxidase 17 OS=Arabidopsis thaliana GN=PER17 PE=2 SV=1	DOWN	-1.2443	8.407e-08	DOWN	-4.2233	7.6516e-20	DOWN	-5.4878	1.383e-116
c50084_g1	6040	XP_003610646.1	hypothetical protein MTR_5g005410 [Medicago truncatula]	Q67Z07	Peroxidase 2 OS=Arabidopsis thaliana GN=PER2 PE=2 SV=1	FALSE	-0.25148	1	FALSE	-0.48436	0.48249	DOWN	-0.7574	0.0057734
c32460_g1	1424	KDO80248.1	hypothetical protein CISIN_1g045530mg [Citrus sinensis]	O80822	Peroxidase 25 OS=Arabidopsis thaliana GN=PER25 PE=2 SV=2	FALSE	0.38733	1	DOWN	-1.7847	0.0037512	DOWN	-1.4208	0.028798
GPX
c40158_g1	1876	XP_009601150.1	PREDICTED: probable glutathione peroxidase 5 [Nicotiana tomentosiformis]	O49069	Probable phospholipid hydroperoxide glutathione peroxidase OS=Gossypium hirsutum PE=2 SV=1	FALSE	0.30725	1	DOWN	-4.7205	6.2558e-30	DOWN	-4.4354	1.7214e-51
c44787_g5	1409	O23968.1	RecName: Full=Probable phospholipid hydroperoxide glutathione peroxidase; Short=PHGPx; AltName: Full=Glutathione peroxidase 2 [Helianthus annuus]>gi|2569989|emb|CAA75009.1| glutathione peroxidase [Helianthus annuus]	O23968	Probable phospholipid hydroperoxide glutathione peroxidase OS=Helianthus annuus GN=GPXHA-2 PE=2 SV=1	FALSE	-0.40558	1	DOWN	-1.7532	2.4583e-10	DOWN	-2.182	9.0365e-17
APX
c47910_g2	4872	XP_002267907.2	PREDICTED: uncharacterized protein LOC100253141 [Vitis vinifera]	Q8GY91	Putative L-ascorbate peroxidase 6 OS=Arabidopsis thaliana GN=APX6 PE=2 SV=1	FALSE	-0.16445	1	DOWN	-3.2789	3.0762e-19	DOWN	-3.4663	1.6416e-64
