# Supplementary material for: Transcriptome analysis of Crossostephium chinensis provides insight into the molecular basis of salinity stress responses
Source: PLoS One. 2017 Nov 13;12(11):e0187124. doi: 10.1371/journal.pone.0187124 (PMC5683599; doi:10.1371/journal.pone.0187124)
Supplement: S9 Table — (XLSX) [file pone.0187124.s009.xlsx]

## Sheet: Sheet1
Differentially analysis of transcription factors
gene_id	Gene Length	NR ID	NR Description	Swissprot ID	Swissprot Description	ST3 vs ST0			ST9 vs ST3			ST9 vs ST0
						Regulation	log2ratio	q value	Regulation	log2ratio	q value	Regulation	log2ratio	q value
WRKY
c43501_g1	1609	XP_007035842.1	WRKY DNA-binding protein 48, putative isoform 1 [Theobroma cacao]>gi|508714871|gb|EOY06768.1| WRKY DNA-binding protein 48, putative isoform 1 [Theobroma cacao]	Q9FGZ4	Probable WRKY transcription factor 48 OS=Arabidopsis thaliana GN=WRKY48 PE=2 SV=1	FALSE	-0.76429	0.22571	UP	1.2066	0.021887	FALSE	0.42316	0.98457
c47474_g4	1437	XP_009356380.1	PREDICTED: probable WRKY transcription factor 57 isoform X1 [Pyrus x bretschneideri]	Q9C983	Probable WRKY transcription factor 57 OS=Arabidopsis thaliana GN=WRKY57 PE=2 SV=1	FALSE	0.19252	1	FALSE	1.0859	0.10644	UP	1.2533	0.029288
c34200_g1	1578	AEQ29017.1	WRKY4 [Panax quinquefolius]	Q9LP56	Probable WRKY transcription factor 65 OS=Arabidopsis thaliana GN=WRKY65 PE=2 SV=1	FALSE	0.94025	0.21836	FALSE	0.14814	1	UP	1.0658	1.766e-05
c30288_g1	1255	AHC54615.1	WRKY10 [Chrysanthemum x morifolium]	Q9LP56	Probable WRKY transcription factor 65 OS=Arabidopsis thaliana GN=WRKY65 PE=2 SV=1	FALSE	0.050764	1	UP	1.8067	0.014355	UP	1.8417	0.01233
c34937_g1	2058	AFJ54352.1	WRKY transcription factor [Camellia sinensis]	Q9XI90	Probable WRKY transcription factor 4 OS=Arabidopsis thaliana GN=WRKY4 PE=1 SV=2	FALSE	0.15635	1	UP	1.0592	2.1346e-05	UP	1.1919	2.4363e-08
c83714_g1	779	AEQ29017.1	WRKY4 [Panax quinquefolius]	--	--	FALSE	0.76066	0.85113	FALSE	0.18344	1	UP	0.91928	0.0025755
c30957_g1	2081	AGJ52155.1	WRKY transcription factor 09 [Jatropha curcas]>gi|643732045|gb|KDP39237.1| hypothetical protein JCGZ_00994 [Jatropha curcas]	Q93WV0	Probable WRKY transcription factor 20 OS=Arabidopsis thaliana GN=WRKY20 PE=2 SV=1	FALSE	0.30699	1	FALSE	0.55939	0.12691	UP	0.8425	0.00023641
c36421_g1	1707	NP_001267657.1	uncharacterized protein LOC101207158 [Cucumis sativus]>gi|324106110|gb|ADY18304.1| WRKYP2 [Cucumis sativus]	Q9C5T3	Probable WRKY transcription factor 26 OS=Arabidopsis thaliana GN=WRKY26 PE=2 SV=2	FALSE	0.58749	1	FALSE	1.0869	0.21587	UP	1.6468	0.012088
c29915_g1	1139	XP_006368768.1	hypothetical protein POPTR_0001s09900g [Populus trichocarpa]>gi|550346923|gb|ERP65337.1| hypothetical protein POPTR_0001s09900g [Populus trichocarpa]	Q9FLX8	Probable WRKY transcription factor 27 OS=Arabidopsis thaliana GN=WRKY27 PE=2 SV=1	FALSE	0.6124	1	FALSE	0.77651	0.74883	UP	1.3657	0.014424
c48250_g2	1370	AHC54615.1	WRKY10 [Chrysanthemum x morifolium]	Q9LP56	Probable WRKY transcription factor 65 OS=Arabidopsis thaliana GN=WRKY65 PE=2 SV=1	FALSE	-0.0044828	1	UP	1.4301	0.00074518	UP	1.4032	7.5306e-05
c46937_g1	1262	AHC54617.1	WRKY12 [Chrysanthemum x morifolium]	Q9SJA8	Probable WRKY transcription factor 17 OS=Arabidopsis thaliana GN=WRKY17 PE=2 SV=2	FALSE	-0.76126	0.089659	DOWN	-1.303	0.012704	DOWN	-2.0859	2.6029e-16
c37304_g1	1469	AHC54616.1	WRKY11 [Chrysanthemum x morifolium]	Q9LY00	Probable WRKY transcription factor 70 OS=Arabidopsis thaliana GN=WRKY70 PE=2 SV=1	FALSE	-0.59464	1	FALSE	-1.0939	1	DOWN	-1.7042	0.0064697
NAC
c28224_g2	1262	XP_002310688.1	transcription activator NAC1 family protein [Populus trichocarpa]>gi|222853591|gb|EEE91138.1| transcription activator NAC1 family protein [Populus trichocarpa]	Q84TE6	NAC domain-containing protein 21/22 OS=Arabidopsis thaliana GN=NAC021 PE=1 SV=2	UP	1.0005	0.016878	DOWN	-1.3253	0.00032754	FALSE	-0.34465	1
c40667_g1	1695	XP_009608176.1	PREDICTED: uncharacterized protein LOC104102223 [Nicotiana tomentosiformis]	Q7GCL7	NAC domain-containing protein 74 OS=Oryza sativa subsp. japonica GN=NAC74 PE=2 SV=1	FALSE	0.46625	0.38215	FALSE	0.64122	0.061101	UP	1.085	3.5066e-07
c33036_g1	2405	CDO97677.1	unnamed protein product [Coffea canephora]	Q9LDY8	NAC domain-containing protein 55 OS=Arabidopsis thaliana GN=NAC055 PE=2 SV=1	UP	1.338	2.6791e-05	UP	1.9574	9.0231e-16	UP	3.272	9.7049e-46
c37941_g1	1016	AGL39748.1	NAC transcription factor 092 [Jatropha curcas]>gi|643718006|gb|KDP29362.1| hypothetical protein JCGZ_18283 [Jatropha curcas]	Q6NQK2	NAC domain-containing protein 8 OS=Arabidopsis thaliana GN=NAC008 PE=2 SV=1	FALSE	0.11289	1	FALSE	0.61557	0.13589	UP	0.70604	0.013344
c30893_g1	1352	XP_007041669.1	NAC domain containing protein 36 [Theobroma cacao]>gi|508705604|gb|EOX97500.1| NAC domain containing protein 36 [Theobroma cacao]	Q9FIW5	Putative NAC domain-containing protein 94 OS=Arabidopsis thaliana GN=ANAC094 PE=3 SV=1	FALSE	-0.57363	0.66345	FALSE	-1.1387	0.070271	DOWN	-1.7367	2.6471e-16
c27822_g1	1615	CDY26032.1	BnaC06g05920D [Brassica napus]	Q9LDY8	NAC domain-containing protein 55 OS=Arabidopsis thaliana GN=NAC055 PE=2 SV=1	FALSE	-0.10432	1	DOWN	-1.2008	0.0047793	DOWN	-1.3268	5.0353e-10
c41747_g1	1148	CDP06890.1	unnamed protein product [Coffea canephora]	Q9FMR3	NAC domain-containing protein 90 OS=Arabidopsis thaliana GN=NAC090 PE=2 SV=1	FALSE	-0.359	1	FALSE	-1.9765	0.82869	DOWN	-2.3493	0.020969
c27517_g1	2040	XP_006379522.1	hypothetical protein POPTR_0008s03170g [Populus trichocarpa]>gi|550332319|gb|ERP57319.1| hypothetical protein POPTR_0008s03170g [Populus trichocarpa]	Q84K00	NAC domain-containing protein 78 OS=Arabidopsis thaliana GN=NAC078 PE=2 SV=2	FALSE	0.57046	0.32569	DOWN	-1.1076	0.0017555	FALSE	-0.5599	0.074561
c35406_g2	1219	XP_004235471.1	PREDICTED: NAC transcription factor NAM-B2-like [Solanum lycopersicum]	Q8H4S4	NAC transcription factor ONAC010 OS=Oryza sativa subsp. japonica GN=ONAC010 PE=2 SV=1	FALSE	0.59673	0.35851	DOWN	-1.4116	0.0003026	DOWN	-0.84142	0.037044
c47302_g1	1673	AHF27222.1	NAC transcription factor [Hevea brasiliensis]	Q6NQK2	NAC domain-containing protein 8 OS=Arabidopsis thaliana GN=NAC008 PE=2 SV=1	FALSE	-0.328	1	DOWN	-0.86362	0.048951	DOWN	-1.221	0.00046486
c47302_g1	1673	AHF27222.1	NAC transcription factor [Hevea brasiliensis]	Q6NQK2	NAC domain-containing protein 8 OS=Arabidopsis thaliana GN=NAC008 PE=2 SV=1	FALSE	-0.328	1	DOWN	-0.86362	0.048951	DOWN	-1.221	0.00046486
c35266_g1	1681	CDO99813.1	unnamed protein product [Coffea canephora]	Q84K00	NAC domain-containing protein 78 OS=Arabidopsis thaliana GN=NAC078 PE=2 SV=2	DOWN	-0.99555	2.3972e-05	FALSE	-0.21094	1	DOWN	-1.23	3.8417e-09
c21230_g1	1528	ABZ89747.1	NAC transcription factor NAP [Mikania micrantha]>gi|269856430|gb|ACZ51442.1| NAC transcription factor NAP [Mikania micrantha]	O49255	NAC transcription factor 29 OS=Arabidopsis thaliana GN=NAC029 PE=2 SV=1	FALSE	-0.25426	1	FALSE	-0.94287	0.86217	DOWN	-1.2257	7.1994e-05
c5597_g1	1203	CBI20351.3	unnamed protein product [Vitis vinifera]	Q8GY42	NAC transcription factor 25 OS=Arabidopsis thaliana GN=NAC025 PE=2 SV=1	FALSE	-0.52626	1	DOWN	-2.642	4.9859e-05	DOWN	-3.1848	1.2835e-11
c33994_g1	1732	ADQ20114.1	NAC domain-containing protein [Chrysanthemum x morifolium]	Q39013	NAC domain-containing protein 2 OS=Arabidopsis thaliana GN=NAC002 PE=2 SV=2	FALSE	-0.55966	0.81422	FALSE	-0.72537	0.51693	DOWN	-1.3043	3.9168e-08
bHLH
c40031_g1	1691	XP_006367079.1	PREDICTED: transcription factor bHLH25-like [Solanum tuberosum]	Q9T072	Transcription factor bHLH25 OS=Arabidopsis thaliana GN=BHLH25 PE=2 SV=2	FALSE	-0.97109	1	UP	1.3977	0.005541	FALSE	0.41185	1
c49559_g2	2317	XP_006490036.1	PREDICTED: transcription factor bHLH130-like [Citrus sinensis]	Q66GR3	Transcription factor bHLH130 OS=Arabidopsis thaliana GN=BHLH130 PE=1 SV=1	FALSE	0.44522	0.82936	UP	0.84483	0.0027686	UP	1.2654	2.6482e-08
c13362_g1	939	XP_007138416.1	hypothetical protein PHAVU_009G207000g [Phaseolus vulgaris]>gi|561011503|gb|ESW10410.1| hypothetical protein PHAVU_009G207000g [Phaseolus vulgaris]	Q8S3D5	Transcription factor bHLH69 OS=Arabidopsis thaliana GN=BHLH69 PE=2 SV=2	FALSE	-0.13006	1	UP	0.93415	0.037523	FALSE	0.77995	0.053535
c28390_g1	1029	XP_008453158.1	PREDICTED: transcription factor bHLH79 [Cucumis melo]	Q9LV17	Transcription factor bHLH79 OS=Arabidopsis thaliana GN=BHLH79 PE=2 SV=1	FALSE	-0.78519	1	UP	1.9967	0.00019259	UP	1.1845	0.044095
c47504_g4	5894	XP_008236908.1	PREDICTED: transcription factor bHLH63 [Prunus mume]	Q8GY61	Transcription factor bHLH63 OS=Arabidopsis thaliana GN=BHLH63 PE=1 SV=1	FALSE	0.20192	1	UP	1.0879	0.00021297	UP	1.2667	6.0212e-10
c44776_g1	2668	CBI27416.3	unnamed protein product [Vitis vinifera]	Q9CAA9	Transcription factor bHLH49 OS=Arabidopsis thaliana GN=BHLH49 PE=1 SV=1	FALSE	0.43105	0.7158	FALSE	0.58443	0.088696	UP	0.99231	1.1338e-05
c31939_g1	1114	XP_008236908.1	PREDICTED: transcription factor bHLH63 [Prunus mume]	Q8GY61	Transcription factor bHLH63 OS=Arabidopsis thaliana GN=BHLH63 PE=1 SV=1	FALSE	-0.58932	0.62567	UP	1.6214	0.035048	FALSE	1.0007	0.2217
c44477_g4	1372	XP_004251756.1	PREDICTED: transcription factor bHLH66-like [Solanum lycopersicum]	Q9ZUG9	Transcription factor bHLH66 OS=Arabidopsis thaliana GN=BHLH66 PE=2 SV=1	UP	2.5458	2.5387e-06	FALSE	0.40029	1	UP	2.9205	4.6359e-10
c32057_g1	773	XP_004292343.1	PREDICTED: transcription factor bHLH62-like [Fragaria vesca subsp. vesca]	Q9SRT2	Transcription factor bHLH62 OS=Arabidopsis thaliana GN=BHLH62 PE=2 SV=1	FALSE	-0.16388	1	UP	2.3353	0.038218	UP	2.1399	0.03126
c46870_g6	1666	XP_006358792.1	PREDICTED: transcription factor bHLH62-like [Solanum tuberosum]	Q9CAA9	Transcription factor bHLH49 OS=Arabidopsis thaliana GN=BHLH49 PE=1 SV=1	FALSE	-0.76288	0.4555	UP	4.2183	6.5204e-66	UP	3.427	1.3283e-58
c3111_g1	855	CDP03937.1	unnamed protein product [Coffea canephora]	Q9SRT2	Transcription factor bHLH62 OS=Arabidopsis thaliana GN=BHLH62 PE=2 SV=1	FALSE	-0.5646	1	UP	2.9479	0.028336	FALSE	2.3487	0.051369
c30014_g1	2594	XP_007210891.1	hypothetical protein PRUPE_ppa001838mg [Prunus persica]>gi|462406626|gb|EMJ12090.1| hypothetical protein PRUPE_ppa001838mg [Prunus persica]	Q7XJU0	Transcription factor bHLH157 OS=Arabidopsis thaliana GN=BHLH157 PE=2 SV=1	FALSE	-0.022202	1	DOWN	-1.2641	0.0014698	DOWN	-1.3083	0.00017715
c33588_g1	1771	XP_002313947.2	hypothetical protein POPTR_0009s08500g [Populus trichocarpa]>gi|550331323|gb|EEE87902.2| hypothetical protein POPTR_0009s08500g [Populus trichocarpa]	Q9T072	Transcription factor bHLH25 OS=Arabidopsis thaliana GN=BHLH25 PE=2 SV=2	FALSE	0.63533	0.45245	DOWN	-1.8818	4.2862e-08	DOWN	-1.2651	0.015438
c37041_g1	1811	XP_003635184.1	PREDICTED: transcription factor bHLH123-like [Vitis vinifera]>gi|297735889|emb|CBI18658.3| unnamed protein product [Vitis vinifera]	Q94JL3	Transcription factor bHLH112 OS=Arabidopsis thaliana GN=BHLH112 PE=2 SV=1	FALSE	-0.19787	1	DOWN	-1.1447	2.5723e-05	DOWN	-1.3667	4.827e-09
c35641_g1	1734	EYU32918.1	hypothetical protein MIMGU_mgv11b022778mg [Erythranthe guttata]	Q93W88	Transcription factor bHLH137 OS=Arabidopsis thaliana GN=BHLH137 PE=2 SV=1	FALSE	-0.40046	1	DOWN	-1.5535	1.2396e-05	DOWN	-1.9747	4.072e-11
c49320_g8	3744	EXC19630.1	Transcription factor ORG2 [Morus notabilis]	Q9ZVB5	Transcription factor bHLH100 OS=Arabidopsis thaliana GN=BHLH100 PE=2 SV=1	FALSE	-0.57179	0.46517	DOWN	-1.3902	0.0010032	DOWN	-1.986	6.587e-10
c46527_g1	1870	XP_007047665.1	Basic helix-loop-helix DNA-binding superfamily protein, putative [Theobroma cacao]>gi|508699926|gb|EOX91822.1| Basic helix-loop-helix DNA-binding superfamily protein, putative [Theobroma cacao]	Q9T072	Transcription factor bHLH25 OS=Arabidopsis thaliana GN=BHLH25 PE=2 SV=2	FALSE	0.42418	1	DOWN	-1.0823	0.013389	FALSE	-0.68021	0.52837
c25125_g1	1556	CDP00193.1	unnamed protein product [Coffea canephora]	Q58G01	Transcription factor bHLH155 OS=Arabidopsis thaliana GN=BHLH155 PE=2 SV=1	DOWN	-1.9892	1.9038e-06	FALSE	1.1204	0.082931	DOWN	-0.89252	0.04272
c38758_g1	1592	XP_008380832.1	PREDICTED: transcription factor bHLH87 isoform X2 [Malus domestica]	Q8S3D2	Transcription factor bHLH87 OS=Arabidopsis thaliana GN=BHLH87 PE=2 SV=1	FALSE	0.49699	0.76414	DOWN	-1.7124	2.614e-07	DOWN	-1.242	0.00014043
c30279_g1	2119	XP_002281118.2	PREDICTED: transcription factor bHLH110-like [Vitis vinifera]>gi|302142540|emb|CBI19743.3| unnamed protein product [Vitis vinifera]	Q9SFZ3	Transcription factor bHLH110 OS=Arabidopsis thaliana GN=BHLH110 PE=2 SV=2	DOWN	-0.87083	0.0075222	FALSE	-0.29231	1	DOWN	-1.1888	5.0366e-06
c39770_g1	1879	XP_002519719.1	conserved hypothetical protein [Ricinus communis]>gi|223541136|gb|EEF42692.1| conserved hypothetical protein [Ricinus communis]	Q9ASX9	Transcription factor bHLH144 OS=Arabidopsis thaliana GN=BHLH144 PE=1 SV=1	FALSE	-0.5885	0.086809	FALSE	-0.026002	1	DOWN	-0.639	0.0091524
c42821_g1	2320	XP_002284145.1	PREDICTED: transcription factor bHLH68 [Vitis vinifera]>gi|297738793|emb|CBI28038.3| unnamed protein product [Vitis vinifera]	Q8S3D1	Transcription factor bHLH68 OS=Arabidopsis thaliana GN=BHLH68 PE=2 SV=2	FALSE	-0.35468	1	DOWN	-0.66203	0.039953	DOWN	-1.041	6.4723e-06
c27008_g1	1884	XP_007046692.1	Basic helix-loop-helix DNA-binding superfamily protein isoform 1 [Theobroma cacao]>gi|508698953|gb|EOX90849.1| Basic helix-loop-helix DNA-binding superfamily protein isoform 1 [Theobroma cacao]	Q9LT23	Transcription factor bHLH121 OS=Arabidopsis thaliana GN=BHLH121 PE=2 SV=1	FALSE	-0.068302	1	DOWN	-1.5673	0.0087897	DOWN	-1.6699	0.00042338
c36142_g1	1740	KDP28433.1	hypothetical protein JCGZ_14204 [Jatropha curcas]	Q9LUK7	Transcription factor bHLH28 OS=Arabidopsis thaliana GN=BHLH28 PE=2 SV=1	FALSE	-0.41813	0.57049	DOWN	-3.0186	2.4613e-35	DOWN	-3.4587	6.157e-56
c21522_g1	469	XP_008453195.1	PREDICTED: transcription factor bHLH47 [Cucumis melo]	Q9SN74	Transcription factor bHLH47 OS=Arabidopsis thaliana GN=BHLH47 PE=2 SV=1	FALSE	-0.23442	1	FALSE	-2.2365	0.97023	DOWN	-2.4735	0.045466
c34940_g1	2477	XP_006352746.1	PREDICTED: transcription factor bHLH3-like isoform X1 [Solanum tuberosum]>gi|565372327|ref|XP_006352747.1| PREDICTED: transcription factor bHLH3-like isoform X2 [Solanum tuberosum]	O23487	Transcription factor bHLH3 OS=Arabidopsis thaliana GN=BHLH3 PE=2 SV=1	FALSE	-0.29556	1	FALSE	-0.30139	1	DOWN	-0.61947	0.040344
c43236_g1	1952	XP_003547061.1	PREDICTED: transcription factor bHLH122-like isoform X1 [Glycine max]	Q66GR3	Transcription factor bHLH130 OS=Arabidopsis thaliana GN=BHLH130 PE=1 SV=1	FALSE	0.29432	1	DOWN	-1.1062	0.042191	FALSE	-0.83814	0.24312
MYB
c47164_g1	1704	AEO27497.1	MYB1 [Chrysanthemum x morifolium]	P81393	Myb-related protein 308 OS=Antirrhinum majus GN=MYB308 PE=2 SV=1	FALSE	-0.0052817	1	UP	1.5651	2.4346e-06	UP	1.5374	5.0097e-06
c63813_g1	1181	CDO99233.1	unnamed protein product [Coffea canephora]	Q7XBH4	Myb-related protein Myb4 OS=Oryza sativa subsp. japonica GN=MYB4 PE=2 SV=2	FALSE	1.2352	0.079153	UP	0.96565	0.032841	UP	2.1796	2.9525e-09
c45468_g11	1088	CDP12647.1	unnamed protein product [Coffea canephora]	P81392	Myb-related protein 306 OS=Antirrhinum majus GN=MYB306 PE=2 SV=1	UP	1.2489	0.001508	FALSE	0.51427	0.50828	UP	1.7375	6.2753e-09
c43661_g1	1246	AIK01747.1	MYB [Chrysanthemum indicum var. aromaticum]	Q9FDW1	Transcription factor MYB44 OS=Arabidopsis thaliana GN=MYB44 PE=2 SV=1	FALSE	0.5754	0.29277	FALSE	0.23399	1	UP	0.78609	0.010442
c35746_g1	3123	XP_008389498.1	PREDICTED: transcription factor MYB51 isoform X3 [Malus domestica]	P48972	Myb-related protein B OS=Mus musculus GN=Mybl2 PE=1 SV=1	FALSE	-0.22343	1	UP	0.77466	0.01912	FALSE	0.52551	0.14964
c26199_g1	1368	AGR40501.1	MYB transcription factor [Artemisia annua]	Q8LPH6	Transcription factor MYB86 OS=Arabidopsis thaliana GN=MYB86 PE=2 SV=1	UP	1.2394	0.046665	FALSE	0.42744	0.92987	UP	1.6458	3.0453e-05
c68779_g1	1007	AEO27498.1	MYB2 [Chrysanthemum x morifolium]	Q9FDW1	Transcription factor MYB44 OS=Arabidopsis thaliana GN=MYB44 PE=2 SV=1	FALSE	0.60632	0.35622	FALSE	0.41614	0.89547	UP	0.99682	0.0011204
c49476_g1	4224	BAM67028.1	late elongated hypocotyl-like [Chrysanthemum seticuspe f. boreale]	Q6R0H1	Protein LHY OS=Arabidopsis thaliana GN=LHY PE=1 SV=2	DOWN	-1.1115	4.1027e-07	DOWN	-4.4174	1.4004e-77	DOWN	-5.5522	2.1746e-138
c49591_g5	1234	AEO27498.1	MYB2 [Chrysanthemum x morifolium]	Q9FDW1	Transcription factor MYB44 OS=Arabidopsis thaliana GN=MYB44 PE=2 SV=1	FALSE	-0.099806	1	DOWN	-0.90352	0.0016734	DOWN	-1.0288	1.2883e-06
c39069_g1	1147	KDP24725.1	hypothetical protein JCGZ_26464 [Jatropha curcas]	Q7XBH4	Myb-related protein Myb4 OS=Oryza sativa subsp. japonica GN=MYB4 PE=2 SV=2	FALSE	0.67475	0.099851	DOWN	-0.84728	0.010757	FALSE	-0.19462	1
c11362_g1	1218	XP_007216010.1	hypothetical protein PRUPE_ppa014728mg [Prunus persica]>gi|645247968|ref|XP_008230085.1| PREDICTED: transcription factor CPC-like [Prunus mume]>gi|645247971|ref|XP_008230086.1| PREDICTED: transcription factor CPC-like [Prunus mume]>gi|462412160|gb|EMJ17209.1| hypothetical protein PRUPE_ppa014728mg [Prunus persica]	Q9LNI5	MYB-like transcription factor ETC1 OS=Arabidopsis thaliana GN=ETC1 PE=2 SV=1	FALSE	-0.082813	1	DOWN	-1.6779	0.0062786	DOWN	-1.7901	0.0012415
c34220_g1	1272	XP_002266049.1	PREDICTED: uncharacterized protein LOC100245492 [Vitis vinifera]	Q8GWP0	Transcription factor MYB39 OS=Arabidopsis thaliana GN=MYB39 PE=2 SV=1	FALSE	-0.046993	1	DOWN	-0.86777	0.03989	DOWN	-0.93666	0.0066809
c49803_g2	2894	XP_004232924.1	PREDICTED: uncharacterized protein LOC101263779 [Solanum lycopersicum]	O22264	Transcription factor MYB12 OS=Arabidopsis thaliana GN=MYB12 PE=2 SV=1	FALSE	-0.42742	0.59234	FALSE	-0.18111	1	DOWN	-0.63064	0.019395
c22585_g1	2118	CDP05209.1	unnamed protein product [Coffea canephora]	Q9S9K9	Transcription factor MYB3 OS=Arabidopsis thaliana GN=MYB3 PE=1 SV=1	DOWN	-3.7801	8.3248e-39	FALSE	-0.75938	1	DOWN	-4.5599	7.2915e-51
c37895_g1	948	AFM75823.1	MYB4 [Malus hybrid cultivar]	O22264	Transcription factor MYB12 OS=Arabidopsis thaliana GN=MYB12 PE=2 SV=1	FALSE	-0.42084	1	FALSE	-0.51529	0.67719	DOWN	-0.96003	0.00649
c34558_g1	1478	DAA64350.1	TPA: putative MYB DNA-binding domain superfamily protein [Zea mays]	P81393	Myb-related protein 308 OS=Antirrhinum majus GN=MYB308 PE=2 SV=1	FALSE	-0.32959	1	DOWN	-1.8121	6.7109e-14	DOWN	-2.1638	1.4615e-23
c37492_g1	3764	XP_004237073.1	PREDICTED: transcription factor MYB1R1-like [Solanum lycopersicum]	Q2V9B0	Transcription factor MYB1R1 OS=Solanum tuberosum PE=2 SV=1	FALSE	-0.63083	0.057738	DOWN	-2.3381	9.0888e-24	DOWN	-2.9917	3.9445e-46
c33098_g2	1168	XP_002284400.1	PREDICTED: transcription factor MYB59-like [Vitis vinifera]	Q9LX82	Transcription factor MYB48 OS=Arabidopsis thaliana GN=MYB48 PE=2 SV=1	FALSE	-0.28209	1	FALSE	-0.68854	0.20193	DOWN	-0.99737	0.0023251
c49920_g2	1638	XP_002284400.1	PREDICTED: transcription factor MYB59-like [Vitis vinifera]	Q9LX82	Transcription factor MYB48 OS=Arabidopsis thaliana GN=MYB48 PE=2 SV=1	FALSE	-0.047405	1	FALSE	-0.53827	0.20533	DOWN	-0.61043	0.03649
c41237_g1	2419	NP_001275346.1	transcription factor MYB1R1 [Solanum tuberosum]>gi|122232932|sp|Q2V9B0.1|MY1R1_SOLTU RecName: Full=Transcription factor MYB1R1; AltName: Full=Myb-related protein R1 {ECO:0000303|PubMed:21030505}; Short=StMYB1R-1 {ECO:0000303|PubMed:21030505} [Solanum tuberosum]>gi|82621140|gb|ABB86258.1| putative DNA binding protein-like [Solanum tuberosum]	Q2V9B0	Transcription factor MYB1R1 OS=Solanum tuberosum PE=2 SV=1	FALSE	-0.19126	1	DOWN	-1.5657	4.1964e-12	DOWN	-1.7795	2.9271e-19
c34600_g1	1396	XP_008230764.1	PREDICTED: myb-related protein 306 [Prunus mume]	P81392	Myb-related protein 306 OS=Antirrhinum majus GN=MYB306 PE=2 SV=1	DOWN	-0.87796	0.0023723	FALSE	-0.65576	0.078807	DOWN	-1.5575	8.9242e-12
c35560_g1	2059	CAC19789.1	MYB-like DNA-binding protein [Catharanthus roseus]	Q9C7B1	Telomere repeat-binding protein 3 OS=Arabidopsis thaliana GN=TRP3 PE=1 SV=1	DOWN	-0.88502	0.00022866	DOWN	-3.7316	2.056e-54	DOWN	-4.641	1.6774e-98
c34007_g1	1400	XP_009617134.1	PREDICTED: transcription factor MYB1R1-like [Nicotiana tomentosiformis]	Q2V9B0	Transcription factor MYB1R1 OS=Solanum tuberosum PE=2 SV=1	FALSE	-0.4963	0.21826	DOWN	-0.74178	0.014317	DOWN	-1.2606	2.3679e-09
c47858_g2	1419	ACY74342.1	putative MYB-related transcription factor [Artemisia annua]	Q50EX6	Protein ODORANT1 OS=Petunia hybrida GN=ODO1 PE=2 SV=1	FALSE	-0.26226	1	DOWN	-1.6829	0.00027119	DOWN	-1.9644	5.3903e-11
c48965_g1	4481	ACH87169.1	MYB transcription factor [Camellia sinensis]	Q8RWU3	Protein REVEILLE 8 OS=Arabidopsis thaliana GN=RVE8 PE=2 SV=1	DOWN	-0.80078	0.0011097	DOWN	-7.9464	6.026e-169	DOWN	-8.7722	3.7195e-240
DREB
c12849_g1	481	ABO93604.1	DREBa [Chrysanthemum x morifolium]	--	--	DOWN	-0.96919	0.022683	UP	1.1059	0.0018944	FALSE	0.11234	1
c87314_g1	1600	ABR23508.1	DREB2-like protein [Chrysanthemum vestitum]	O82132	Dehydration-responsive element-binding protein 2A OS=Arabidopsis thaliana GN=DREB2A PE=1 SV=1	FALSE	0.44084	1	UP	2.1741	6.2472e-09	UP	2.5947	2.7121e-13
c42892_g1	1014	ABO93604.1	DREBa [Chrysanthemum x morifolium]	Q9SGJ6	Dehydration-responsive element-binding protein 1E OS=Arabidopsis thaliana GN=DREB1E PE=2 SV=1	DOWN	-1.0298	0.0038951	UP	2.931	8.6614e-31	UP	1.8746	2.7711e-17
c100992_g1	798	XP_009377993.1	PREDICTED: ethylene-responsive transcription factor TINY-like [Pyrus x bretschneideri]	Q9LYD3	Dehydration-responsive element-binding protein 3 OS=Arabidopsis thaliana GN=DREB3 PE=2 SV=1	FALSE	0.63753	1	UP	1.91	0.005803	UP	2.529	3.5934e-05
c39688_g1	2260	AAS82861.1	DREB2 transcription factor [Helianthus annuus]	O82132	Dehydration-responsive element-binding protein 2A OS=Arabidopsis thaliana GN=DREB2A PE=1 SV=1	UP	1.1372	6.2439e-05	UP	2.913	4.6419e-37	UP	4.0248	4.5061e-78
c19671_g1	1586	XP_007202464.1	hypothetical protein PRUPE_ppa010130mg [Prunus persica]>gi|462397995|gb|EMJ03663.1| hypothetical protein PRUPE_ppa010130mg [Prunus persica]	Q9LYD3	Dehydration-responsive element-binding protein 3 OS=Arabidopsis thaliana GN=DREB3 PE=2 SV=1	FALSE	-0.39388	0.81422	DOWN	-0.7717	0.040664	DOWN	-1.1916	0.00030847
ERF
c13989_g1	945	XP_004243371.1	PREDICTED: ethylene-responsive transcription factor 4-like [Solanum lycopersicum]	Q9LW49	Ethylene-responsive transcription factor 4 OS=Nicotiana sylvestris GN=ERF4 PE=2 SV=1	UP	0.91688	0.025675	DOWN	-1.8792	7.7026e-11	FALSE	-0.9826	0.20801
c7896_g1	1148	XP_009604256.1	PREDICTED: ethylene-responsive transcription factor ERF061 [Nicotiana tomentosiformis]	O65665	Ethylene-responsive transcription factor ERF060 OS=Arabidopsis thaliana GN=ERF060 PE=2 SV=1	FALSE	-0.14255	1	UP	1.1941	0.00016924	UP	1.0304	0.00023243
c32981_g2	408	ADP37417.1	ethylene-responsive-element-binding factor 2 [Petunia x hybrida]	Q9SSA8	Ethylene-responsive transcription factor RAP2-12 OS=Arabidopsis thaliana GN=RAP2-12 PE=1 SV=1	FALSE	0.33841	1	UP	1.2309	2.4848e-07	UP	1.5466	1.3334e-13
c40301_g1	1322	XP_004291940.1	PREDICTED: ethylene-responsive transcription factor ERF003-like [Fragaria vesca subsp. vesca]	Q94AW5	Ethylene-responsive transcription factor ERF003 OS=Arabidopsis thaliana GN=ERF003 PE=2 SV=1	FALSE	-0.96129	1	UP	2.2837	0.00015581	UP	1.3058	0.013087
c40896_g1	930	AGB07591.1	ethylene-responsive transcription factor 8 [Artemisia annua]	Q9FJ90	Ethylene-responsive transcription factor ERF025 OS=Arabidopsis thaliana GN=ERF025 PE=2 SV=1	FALSE	2.4393	0.46809	FALSE	-0.37138	1	UP	2.0599	0.0042906
c30125_g1	1156	AGB07589.1	ethylene-responsive transcription factor 6 [Artemisia annua]	Q84XB3	Ethylene-responsive transcription factor 1 OS=Solanum lycopersicum GN=ERF1 PE=2 SV=1	FALSE	1.3595	1	FALSE	-0.22102	1	UP	1.1208	0.023843
c31184_g1	691	XP_008449487.1	PREDICTED: ethylene-responsive transcription factor 3-like [Cucumis melo]	Q9LW49	Ethylene-responsive transcription factor 4 OS=Nicotiana sylvestris GN=ERF4 PE=2 SV=1	FALSE	-0.06064	1	UP	0.81794	0.015041	UP	0.73448	0.0086378
c29842_g1	922	XP_009129980.1	PREDICTED: ethylene-responsive transcription factor ERF003-like [Brassica rapa]	Q94AW5	Ethylene-responsive transcription factor ERF003 OS=Arabidopsis thaliana GN=ERF003 PE=2 SV=1	FALSE	-0.087315	1	UP	1.5401	0.0060243	UP	1.4277	0.0057307
c22821_g1	1276	XP_007206287.1	hypothetical protein PRUPE_ppa016384mg [Prunus persica]>gi|462401929|gb|EMJ07486.1| hypothetical protein PRUPE_ppa016384mg [Prunus persica]	Q8LDC8	Ethylene-responsive transcription factor 1B OS=Arabidopsis thaliana GN=ERF1B PE=1 SV=2	FALSE	-0.32081	1	UP	1.4493	0.0053497	UP	1.108	0.018253
c53918_g1	1261	XP_006439361.1	hypothetical protein CICLE_v10021265mg [Citrus clementina]>gi|557541623|gb|ESR52601.1| hypothetical protein CICLE_v10021265mg [Citrus clementina]	Q9C7W2	Ethylene-responsive transcription factor ERF061 OS=Arabidopsis thaliana GN=ERF061 PE=2 SV=1	FALSE	-0.61691	0.7452	UP	2.5962	4.1708e-29	UP	1.9579	1.0943e-21
c49458_g4	1765	AGB07588.1	ethylene-responsive transcription factor 5 [Artemisia annua]	Q8VY90	Ethylene-responsive transcription factor ERF105 OS=Arabidopsis thaliana GN=ERF105 PE=2 SV=1	FALSE	-0.27315	1	UP	1.1376	0.0060285	UP	0.84193	0.042396
c2795_g1	1097	XP_004231865.1	PREDICTED: ethylene-responsive transcription factor ERF011-like isoform 2 [Solanum lycopersicum]	O22174	Ethylene-responsive transcription factor ERF008 OS=Arabidopsis thaliana GN=ERF008 PE=2 SV=1	UP	1.2688	1.3052e-05	FALSE	-0.42083	0.4674	UP	0.8235	0.018314
c48893_g1	1018	BAA87068.2	ethylene-responsive element binding protein1 homolog [Matricaria chamomilla]	O80338	Ethylene-responsive transcription factor 2 OS=Arabidopsis thaliana GN=ERF2 PE=2 SV=1	FALSE	2.3985	0.81422	FALSE	-0.68104	1	UP	1.6991	0.0020777
c44962_g2	1394	AEQ93554.1	AP2/ERF transcription factor [Artemisia annua]	Q84XB3	Ethylene-responsive transcription factor 1 OS=Solanum lycopersicum GN=ERF1 PE=2 SV=1	FALSE	1.5916	1	FALSE	-0.094722	1	UP	1.4814	0.0026827
c40099_g1	1204	AHJ08576.1	DREB5-like protein [Cichorium intybus]	O22174	Ethylene-responsive transcription factor ERF008 OS=Arabidopsis thaliana GN=ERF008 PE=2 SV=1	DOWN	-0.89533	0.00025557	DOWN	-1.8256	9.4982e-16	DOWN	-2.7439	4.4772e-42
c36220_g2	1508	AHJ08575.1	DREB6-like protein [Cichorium intybus]	Q8H1E4	Ethylene-responsive transcription factor RAP2-4 OS=Arabidopsis thaliana GN=RAP2-4 PE=1 SV=1	FALSE	-0.32009	1	FALSE	-1.1572	0.26723	DOWN	-1.4969	1.5503e-11
c41592_g1	949	XP_006339868.1	PREDICTED: ethylene-responsive transcription factor RAP2-10-like [Solanum tuberosum]	Q9FH94	Ethylene-responsive transcription factor ERF010 OS=Arabidopsis thaliana GN=ERF010 PE=2 SV=1	FALSE	0.3951	0.6175	DOWN	-1.0992	2.8959e-05	FALSE	-0.72375	0.24035
c135235_g1	1436	AIL90391.1	ethylene responsive element binding factor [Daucus carota]	Q9C5I3	Ethylene-responsive transcription factor 11 OS=Arabidopsis thaliana GN=ERF11 PE=2 SV=1	FALSE	-0.46874	0.41991	DOWN	-0.80779	0.0048265	DOWN	-1.3001	2.185e-09
c51126_g1	868	ADJ67431.1	ethylene response factor 2 [Actinidia deliciosa]	Q8LBQ7	Ethylene-responsive transcription factor ERF034 OS=Arabidopsis thaliana GN=ERF034 PE=2 SV=2	FALSE	-0.24859	1	DOWN	-2.4626	4.4273e-13	DOWN	-2.7341	7.6721e-19
c4517_g1	967	XP_009609535.1	PREDICTED: ethylene-responsive transcription factor 2-like [Nicotiana tomentosiformis]	Q8L9K1	Ethylene-responsive transcription factor 13 OS=Arabidopsis thaliana GN=ERF13 PE=2 SV=2	FALSE	0.66226	1	DOWN	-2.2018	0.029085	FALSE	-1.5668	0.10669
c40099_g1	1204	AHJ08576.1	DREB5-like protein [Cichorium intybus]	O22174	Ethylene-responsive transcription factor ERF008 OS=Arabidopsis thaliana GN=ERF008 PE=2 SV=1	DOWN	-0.89533	0.00025557	DOWN	-1.8256	9.4982e-16	DOWN	-2.7439	4.4772e-42
c40271_g1	962	XP_009615714.1	PREDICTED: ethylene-responsive transcription factor 1B-like [Nicotiana tomentosiformis]	Q8LDC8	Ethylene-responsive transcription factor 1B OS=Arabidopsis thaliana GN=ERF1B PE=1 SV=2	FALSE	0.38657	1	DOWN	-1.8172	0.023674	DOWN	-1.4499	0.025512
c39660_g1	914	AFH56411.1	ethylene response factor 4, partial [Diospyros kaki]	O80340	Ethylene-responsive transcription factor 4 OS=Arabidopsis thaliana GN=ERF4 PE=1 SV=1	FALSE	-0.92717	0.1228	DOWN	-2.1727	0.0024229	DOWN	-3.1193	2.0443e-22
c27708_g1	766	AGB07587.1	ethylene-responsive transcription factor 4 [Artemisia annua]	Q94ID6	Ethylene-responsive transcription factor 12 OS=Arabidopsis thaliana GN=ERF12 PE=2 SV=1	FALSE	-0.30544	1	FALSE	-2.2937	0.053263	DOWN	-2.612	1.8492e-05
c15598_g1	1041	KDP28842.1	hypothetical protein JCGZ_14613 [Jatropha curcas]	Q8LBQ7	Ethylene-responsive transcription factor ERF034 OS=Arabidopsis thaliana GN=ERF034 PE=2 SV=2	FALSE	-0.83483	0.96808	FALSE	-0.78855	1	DOWN	-1.6427	0.040431
c29311_g1	673	CDO99509.1	unnamed protein product [Coffea canephora]	Q94ID6	Ethylene-responsive transcription factor 12 OS=Arabidopsis thaliana GN=ERF12 PE=2 SV=1	DOWN	-1.1867	0.004938	FALSE	0.19228	1	FALSE	-1.0113	0.28604
c16148_g1	763	NP_001236636.1	uncharacterized protein LOC100500601 [Glycine max]>gi|255630732|gb|ACU15727.1| unknown [Glycine max]>gi|351630225|gb|AEQ55267.1| ethylene-responsive transcription factor 6 [Glycine max]	Q9FE67	Ethylene-responsive transcription factor 9 OS=Arabidopsis thaliana GN=ERF9 PE=2 SV=1	FALSE	-0.25267	1	FALSE	-1.1047	0.10774	DOWN	-1.3778	0.00649
c27087_g1	1493	KDP39366.1	hypothetical protein JCGZ_01123 [Jatropha curcas]	Q9SVQ0	Ethylene-responsive transcription factor ERF062 OS=Arabidopsis thaliana GN=ERF062 PE=2 SV=1	FALSE	-0.93009	0.46294	FALSE	-1.4433	0.12371	DOWN	-2.3942	3.3698e-07
c38983_g1	1936	XP_002279257.1	PREDICTED: ethylene-responsive transcription factor ERF118 [Vitis vinifera]	Q9CA27	Ethylene-responsive transcription factor ERF118 OS=Arabidopsis thaliana GN=ERF118 PE=2 SV=1	DOWN	-1.077	4.1159e-06	FALSE	-0.20415	1	DOWN	-1.3039	5.2459e-10
c17290_g1	603	XP_009607801.1	PREDICTED: ethylene-responsive transcription factor ERF062-like [Nicotiana tomentosiformis]	Q9SVQ0	Ethylene-responsive transcription factor ERF062 OS=Arabidopsis thaliana GN=ERF062 PE=2 SV=1	FALSE	-0.85281	1	FALSE	-0.76286	1	DOWN	-1.6428	0.013112
bZIP
c26120_g2	1537	BAA83710.1	heat shock factor [Nicotiana tabacum]	P22335	Heat shock factor protein HSF24 OS=Solanum peruvianum GN=HSF24 PE=2 SV=1	FALSE	-0.13441	1	DOWN	-0.71821	0.012895	FALSE	-0.87417	0.064784
c46988_g1	3372	CDO96979.1	unnamed protein product [Coffea canephora]	Q69IL4	Transcription factor RF2a OS=Oryza sativa subsp. japonica GN=RF2a PE=1 SV=1	FALSE	0.32611	1	FALSE	0.53942	0.14667	UP	0.84251	0.00013683
c35431_g1	1622	--	--	B4K617	Transcription factor kayak OS=Drosophila mojavensis GN=kay PE=3 SV=1	FALSE	-2.8998	1	UP	3.9611	0.041377	FALSE	1.0401	1
c16133_g1	682	KEH18256.1	BZIP transcription factor [Medicago truncatula]	Q9FMC2	Basic leucine zipper 43 OS=Arabidopsis thaliana GN=BZIP43 PE=1 SV=1	FALSE	-0.87054	0.57425	DOWN	-3.8356	3.4237e-06	DOWN	-4.7313	2.5775e-09
c27818_g1	1364	XP_002534148.1	DNA binding protein, putative [Ricinus communis]>gi|223525783|gb|EEF28231.1| DNA binding protein, putative [Ricinus communis]	--	--	DOWN	-0.69236	0.039931	FALSE	-0.48265	0.20685	DOWN	-1.1993	3.5481e-08
c38855_g2	1353	XP_002512945.1	Ocs element-binding factor, putative [Ricinus communis]>gi|223547956|gb|EEF49448.1| Ocs element-binding factor, putative [Ricinus communis]	P24068	Ocs element-binding factor 1 OS=Zea mays GN=OBF1 PE=2 SV=2	DOWN	-1.829	2.2871e-16	FALSE	0.10303	1	DOWN	-1.7481	6.2677e-16
c38855_g1	1413	XP_002306888.1	bZIP transcription factor family protein [Populus trichocarpa]>gi|222856337|gb|EEE93884.1| bZIP transcription factor family protein [Populus trichocarpa]	P24068	Ocs element-binding factor 1 OS=Zea mays GN=OBF1 PE=2 SV=2	FALSE	-0.45131	0.57224	DOWN	-1.1007	0.00035861	DOWN	-1.5733	2.1834e-14
c10973_g2	479	ABP88238.1	transcription factor bZIP113 [Glycine max]	F4HRI2	E3 ubiquitin-protein ligase CCNB1IP1 homolog OS=Arabidopsis thaliana GN=HEI10 PE=2 SV=1	FALSE	1.4336	1	FALSE	0.70402	1	UP	2.1164	0.044331
c23980_g1	847	KDP31428.1	hypothetical protein JCGZ_11804 [Jatropha curcas]	Q9FMC2	Basic leucine zipper 43 OS=Arabidopsis thaliana GN=BZIP43 PE=1 SV=1	FALSE	-0.28496	1	FALSE	-1.5264	0.24863	DOWN	-1.8466	0.028943
c138751_g1	1026	XP_002278738.1	PREDICTED: ocs element-binding factor 1 [Vitis vinifera]>gi|147765608|emb|CAN66938.1| hypothetical protein VITISV_030756 [Vitis vinifera]	Q9FMC2	Basic leucine zipper 43 OS=Arabidopsis thaliana GN=BZIP43 PE=1 SV=1	FALSE	0.47471	1	DOWN	-2.1777	0.00012614	DOWN	-1.7239	1.0168e-06
c48982_g1	3371	AAA63768.2	homeobox-leucine zipper protein HAHB-4 [Helianthus annuus]	P46897	Homeobox-leucine zipper protein ATHB-7 OS=Arabidopsis thaliana GN=ATHB-7 PE=2 SV=2	FALSE	-0.061653	1	FALSE	-0.78408	0.056897	DOWN	-0.86772	0.00011908
c21982_g1	1491	CDY40465.1	BnaA04g20520D [Brassica napus]	Q9R1S4	X-box-binding protein 1 OS=Rattus norvegicus GN=Xbp1 PE=2 SV=1	FALSE	0.91949	1	DOWN	-2.216	0.031007	FALSE	-1.3094	1
c30177_g1	1301	XP_002266803.1	PREDICTED: transcription factor VIP1-like [Vitis vinifera]	Q9MA75	Transcription factor VIP1 OS=Arabidopsis thaliana GN=VIP1 PE=1 SV=1	FALSE	0.31855	1	FALSE	0.60204	0.10019	UP	0.89731	0.00020737
c34283_g1	2171	XP_006351371.1	PREDICTED: TGACG-sequence-specific DNA-binding protein TGA-2.1-like [Solanum tuberosum]	O24160	TGACG-sequence-specific DNA-binding protein TGA-2.1 OS=Nicotiana tabacum GN=TGA21 PE=1 SV=1	FALSE	0.22219	1	FALSE	0.43566	0.41297	UP	0.63522	0.017315
c17135_g1	1303	EYU18526.1	hypothetical protein MIMGU_mgv1a013542mg [Erythranthe guttata]	P42777	G-box-binding factor 4 OS=Arabidopsis thaliana GN=GBF4 PE=1 SV=1	FALSE	-0.35578	1	UP	1.1584	0.00043347	UP	0.77982	0.0085107
c33072_g1	1242	XP_002274829.2	PREDICTED: transcription factor ILR3-like [Vitis vinifera]	Q9FH37	Transcription factor ILR3 OS=Arabidopsis thaliana GN=ILR3 PE=1 SV=1	FALSE	0.26092	1	UP	1.1411	1.964e-05	UP	1.3805	5.276e-09
c45658_g1	1581	XP_002282562.1	PREDICTED: uncharacterized protein LOC100242187 isoform 1 [Vitis vinifera]>gi|147801663|emb|CAN76874.1| hypothetical protein VITISV_007099 [Vitis vinifera]>gi|297737820|emb|CBI27021.3| unnamed protein product [Vitis vinifera]	Q9C717	Protein FLX-like 3 OS=Arabidopsis thaliana GN=FLXL3 PE=1 SV=1	FALSE	0.22772	1	FALSE	0.5268	0.1765	UP	0.73065	0.0021063
c38733_g1	2713	CBI36129.3	unnamed protein product [Vitis vinifera]	P46607	Homeobox-leucine zipper protein GLABRA 2 OS=Arabidopsis thaliana GN=GL2 PE=2 SV=3	FALSE	0.051376	1	DOWN	-0.90042	0.0031208	DOWN	-0.87328	0.0017908
c14899_g1	817	XP_002278738.1	PREDICTED: ocs element-binding factor 1 [Vitis vinifera]>gi|147765608|emb|CAN66938.1| hypothetical protein VITISV_030756 [Vitis vinifera]	Q9FMC2	Basic leucine zipper 43 OS=Arabidopsis thaliana GN=BZIP43 PE=1 SV=1	FALSE	0.80557	1	DOWN	Inf	5.1141e-07	DOWN	Inf	0.00018035
c37580_g1	1522	CDP21507.1	unnamed protein product [Coffea canephora]	Q9SCW4	Heat stress transcription factor B-2a OS=Arabidopsis thaliana GN=HSFB2A PE=2 SV=1	FALSE	0.19245	1	DOWN	-2.5269	4.5674e-29	DOWN	-2.3582	6.1236e-31
c46468_g2	1760	KDP28530.1	hypothetical protein JCGZ_14301 [Jatropha curcas]	Q99089	Common plant regulatory factor 1 OS=Petroselinum crispum GN=CPRF1 PE=2 SV=1	FALSE	-0.35024	1	DOWN	-0.98651	0.00028523	DOWN	-1.3587	1.051e-09
c44742_g1	1305	XP_002283059.1	PREDICTED: uncharacterized protein LOC100264680 [Vitis vinifera]	Q9FUD3	Basic leucine zipper 9 OS=Arabidopsis thaliana GN=BZIP9 PE=1 SV=1	UP	0.91788	0.01968	FALSE	-0.38923	0.74883	FALSE	0.50396	0.56202
c45179_g2	1403	EYU45341.1	hypothetical protein MIMGU_mgv1a009902mg [Erythranthe guttata]	Q39140	Transcription factor TGA6 OS=Arabidopsis thaliana GN=TGA6 PE=1 SV=2	FALSE	-0.027669	1	UP	1.3395	9.8646e-06	UP	1.2888	1.7317e-06
c25087_g2	968	XP_006343884.1	PREDICTED: putative leucine-rich repeat-containing protein DDB_G0290503-like [Solanum tuberosum]	--	--	FALSE	-0.096704	1	DOWN	-1.5209	4.6614e-07	DOWN	-1.6421	2.7455e-07
c34167_g1	2126	AHD24943.1	ABRE binding factor [Nicotiana tabacum]	Q9M7Q4	ABSCISIC ACID-INSENSITIVE 5-like protein 5 OS=Arabidopsis thaliana GN=ABF2 PE=1 SV=1	UP	0.73901	0.010851	DOWN	-0.8084	0.0047046	FALSE	-0.091884	1
c48145_g2	3852	BAN89468.1	bZIP transcription factor FD homolog [Chrysanthemum seticuspe f. boreale]	Q84JK2	Protein FD OS=Arabidopsis thaliana GN=FD PE=1 SV=1	DOWN	-2.294	3.1426e-26	DOWN	-0.80418	0.012114	DOWN	-3.1229	4.8517e-48
c44759_g5	950	BAC22512.1	homeobox leucine-zipper protein [Zinnia elegans]	Q39123	Homeobox-leucine zipper protein ATHB-8 OS=Arabidopsis thaliana GN=ATHB-8 PE=1 SV=1	FALSE	1.1283	0.33377	FALSE	0.25393	1	UP	1.357	0.014516
c46446_g5	1620	AGG39691.1	bZIP transcription factor bZIP7 [Camellia sinensis]	Q9LES3	ABSCISIC ACID-INSENSITIVE 5-like protein 2 OS=Arabidopsis thaliana GN=DPBF3 PE=1 SV=1	UP	0.91099	0.004446	FALSE	-0.20066	1	UP	0.68711	0.026957
c39760_g1	852	AAA63768.2	homeobox-leucine zipper protein HAHB-4 [Helianthus annuus]	P46897	Homeobox-leucine zipper protein ATHB-7 OS=Arabidopsis thaliana GN=ATHB-7 PE=2 SV=2	FALSE	0.77531	1	UP	1.9393	0.00023349	UP	2.6957	7.0416e-09
c39067_g1	2169	CDP08723.1	unnamed protein product [Coffea canephora]	Q99089	Common plant regulatory factor 1 OS=Petroselinum crispum GN=CPRF1 PE=2 SV=1	DOWN	-1.0639	5.6751e-06	DOWN	-0.75364	0.0079401	DOWN	-1.8404	1.1623e-19
c36649_g1	1055	CAC00657.1	common plant regulatory factor 6 [Petroselinum crispum]	P24068	Ocs element-binding factor 1 OS=Zea mays GN=OBF1 PE=2 SV=2	DOWN	-0.67647	0.039154	FALSE	-0.47234	0.25413	DOWN	-1.1707	6.7945e-08
c27008_g1	1884	XP_007046692.1	Basic helix-loop-helix DNA-binding superfamily protein isoform 1 [Theobroma cacao]>gi|508698953|gb|EOX90849.1| Basic helix-loop-helix DNA-binding superfamily protein isoform 1 [Theobroma cacao]	Q9LT23	Transcription factor bHLH121 OS=Arabidopsis thaliana GN=BHLH121 PE=2 SV=1	FALSE	-0.068302	1	DOWN	-1.5673	0.0087897	DOWN	-1.6699	0.00042338
c34175_g1	2406	XP_002313983.2	hypothetical protein POPTR_0009s07770g [Populus trichocarpa]>gi|550331251|gb|EEE87938.2| hypothetical protein POPTR_0009s07770g [Populus trichocarpa]	Q9LI74	Protein CHUP1, chloroplastic OS=Arabidopsis thaliana GN=CHUP1 PE=1 SV=1	FALSE	-0.37677	0.89081	DOWN	-0.80017	0.006222	DOWN	-1.2009	6.664e-08
c49083_g4	1373	BAN89467.1	bZIP transcription factor FD homolog [Chrysanthemum seticuspe f. boreale]	--	--	FALSE	-0.29805	1	DOWN	-0.83823	0.004751	DOWN	-1.1613	5.6334e-07
c49861_g1	3042	XP_002272168.1	PREDICTED: golgin candidate 6-like [Vitis vinifera]	B0F9L4	Golgin candidate 6 OS=Arabidopsis thaliana GN=GC6 PE=1 SV=2	FALSE	0.51819	0.28747	FALSE	0.29547	0.90086	UP	0.79042	0.0006586
c47777_g4	2269	XP_009631591.1	PREDICTED: uncharacterized protein LOC104121329 [Nicotiana tomentosiformis]>gi|697099405|ref|XP_009631599.1| PREDICTED: uncharacterized protein LOC104121329 [Nicotiana tomentosiformis]	--	--	DOWN	-1.1456	4.3951e-06	DOWN	-0.76183	0.024078	DOWN	-1.9309	2.6749e-18
c44897_g2	1639	CDP02812.1	unnamed protein product [Coffea canephora]	P42774	G-box-binding factor 1 OS=Arabidopsis thaliana GN=GBF1 PE=2 SV=2	DOWN	-0.81313	0.0070846	UP	0.76511	0.0080913	FALSE	-0.069756	1
c20590_g1	1712	AAC49759.1	Dc3 promoter-binding factor-1 [Helianthus annuus]	Q9SJN0	Protein ABSCISIC ACID-INSENSITIVE 5 OS=Arabidopsis thaliana GN=ABI5 PE=1 SV=1	FALSE	-0.43788	1	FALSE	-4.0832	0.064481	DOWN	-4.5311	0.0043498
c31226_g1	2129	XP_002285311.2	PREDICTED: uncharacterized protein LOC100258873 [Vitis vinifera]	Q9M2K4	Basic leucine zipper 61 OS=Arabidopsis thaliana GN=BZIP61 PE=1 SV=1	FALSE	-0.45835	1	UP	2.243	0.010147	UP	1.7571	0.037882
c35266_g1	1681	CDO99813.1	unnamed protein product [Coffea canephora]	Q84K00	NAC domain-containing protein 78 OS=Arabidopsis thaliana GN=NAC078 PE=2 SV=2	DOWN	-0.99555	2.3972e-05	FALSE	-0.21094	1	DOWN	-1.23	3.8417e-09
c49433_g1	799	--	--	Q86RN8	Paramyosin OS=Rhipicephalus microplus GN=PRM PE=1 SV=1	FALSE	-3.1452	0.75637	UP	4.7826	0.0001586	FALSE	1.6153	0.20267
c48742_g4	935	XP_008237044.1	PREDICTED: LOW QUALITY PROTEIN: heat shock 70 kDa protein, mitochondrial [Prunus mume]	Q9LDZ0	Heat shock 70 kDa protein 10, mitochondrial OS=Arabidopsis thaliana GN=HSP70-10 PE=2 SV=1	UP	1.11	0.019472	DOWN	-1.936	3.2765e-07	FALSE	-0.85508	0.18648
c48443_g1	3680	CDO97690.1	unnamed protein product [Coffea canephora]	Q6S4P4	Transcription factor RF2b OS=Oryza sativa subsp. japonica GN=RF2b PE=1 SV=1	UP	0.9123	0.00041511	FALSE	-0.31397	0.78228	FALSE	0.57461	0.055963
